# Supplementary material for: Diversification of Orientia tsutsugamushi genotypes by intragenic recombination and their potential expansion in endemic areas
Source: PLoS Negl Trop Dis. 2017 Mar 1;11(3):e0005408. doi: 10.1371/journal.pntd.0005408 (PMC5348041; doi:10.1371/journal.pntd.0005408)
Supplement: S1 Table — (XLS) [file pntd.0005408.s001.xls]

## Sheet: S1 Table
	S1 Table. Resources and references used to compile recent epidemiological data of scrub typhus.
	Country	Resources & references
	China	PLoS Negl Trop Dis. 2013 7(12):e2493; PLoS Negl Trop Dis. 2016 Aug 1;10(8):e0004875.
	Hong Kong	Travel Med Infect Dis. 2011 May;9(3):95-105.
	India	Front. Public Health, 2014 2:00168
	Japan	http://idsc.nih.go.jp/idwr/
		J Epidemiol. 2007 Suppl:S48-55.
	Oceania	Acta Trop. 2014 pii: S0001-706X(14)00334-9. doi: 10.1016/j.actatropica.2014.10.012.
	Sri Lanka	Emerg Infect Dis. 2012 18(5):825-9. doi: 10.3201/eid1805.111563.
		Int J Infect Dis. 2013 17(11):e988-92.
	South Korea	http://is.cdc.go.kr/nstat/
	Taiwan	http://nidss.cdc.gov.tw/
	Thailand	http://203.157.15.110/nphss/
	Others	GIDEON Informatics, Inc. (http://www.gideononline.com/)
		*Australo-Asian Spotted Fevers: Global Status - 2016 edition.
		*Infectious disease of China - 2013 edition
		*Infectious Diseases of India - 2013 edition
