# Supplementary material for: Diversification of Orientia tsutsugamushi genotypes by intragenic recombination and their potential expansion in endemic areas
Source: PLoS Negl Trop Dis. 2017 Mar 1;11(3):e0005408. doi: 10.1371/journal.pntd.0005408 (PMC5348041; doi:10.1371/journal.pntd.0005408)
Supplement: S2 Table — (XLS) [file pntd.0005408.s002.xls]

## Sheet: S2 Table
	S2 Table. List of 324 tsa56 genes and their information used in this study.
	NCBI Accession no.	Sequence ID	# of nucleotides	# of amino acids	Strain name	Isolation host	Isolated location	Isolated country	Isolated year	Reference	Genotype classified in this study	Group classified in this study	Proto-genotype	Genome Info. (Bioproject accession no.)
	AB534164	1	1314	438	Matsuzawa	Human	Niigata, Japan	Japan	1984	DNA Res. 2010 Oct;17(5):281-91	Karp_C	Karp
	AF430144	1	1314	438	yeo-joo	Human	Korea	Korea	N.A.	Direct Submission	Karp_C	Karp
	JQ898367	1	1314	438	CBNU-20	Human	Korea	Korea	2010	J Korean Med Sci. 2012 Nov;27(11):1315-9	Karp_C	Karp
	AF173043	2	1314	438	Matsuzawa	Human	Niigata, Japan	Japan	1984	FEMS Microbiol Lett. 1999 Nov 15;180(2):163-9	Karp_C	Karp
	AF173044	3	1311	437	Mori	Human	Tokushima, Japan	Japan	1998	FEMS Microbiol Lett. 1999 Nov 15;180(2):163-9	Karp_C	Karp
	AF173045	3	1311	437	Okazaki	Human	Tokushima, Japan	Japan	1998	FEMS Microbiol Lett. 1999 Nov 15;180(2):163-9	Karp_C	Karp
	AF173046	3	1311	437	Kamimoto	Human	Tokushima, Japan	Japan	1998	FEMS Microbiol Lett. 1999 Nov 15;180(2):163-9	Karp_C	Karp
	AF173047	4	1311	437	402I	Human	Niigata, Japan	Japan	1984	FEMS Microbiol Lett. 1999 Nov 15;180(2):163-9	Karp_C	Karp
	AF173176	5	1314	438	Hirahata	Chigger (Leptotrombidium fuji)	Aichi, Japan	Japan	N.A.	Am J Trop Med Hyg. 2011 Feb;84(2):250-4	Karp_C	Karp
	AF173177	5	1314	438	R9	Chigger (Leptotrombidium fuji)	Aichi, Japan	Japan	N.A.	Am J Trop Med Hyg. 2011 Feb;84(2):250-4	Karp_C	Karp
	AF201835	5	1314	438	Hirahata	Chigger (Leptotrombidium fuji)	Obara, Aichi, Japan	Japan	1998	Microbiol. Immunol. 2000;44 (3), 201-204	Karp_C	Karp
	AF201837	5	1314	438	R9	Chigger (Leptotrombidium fuji)	Obara, Aichi, Japan	Japan	1998	Microbiol. Immunol. 2000;44 (3), 201-204	Karp_C	Karp
	AF173178	6	1314	438	R39	Chigger (Leptotrombidium fuji)	Aichi, Japan	Japan	N.A.	Am J Trop Med Hyg. 2011 Feb;84(2):250-4	Karp_C	Karp
	AF201836	6	1314	438	R39	Chigger (Leptotrombidium fuji)	Obara, Aichi, Japan	Japan	1998	Microbiol. Immunol. 2000;44 (3), 201-204	Karp_C	Karp
	AF302986	6	1314	438	CMM1	Rodent	Saitama, Japan	Japan	1997	Microbiol Immunol. 2001;45(6):439-46	Karp_C	Karp
	AF302987	6	1314	438	KNP1	Rodent	Saitama, Japan	Japan	1997	Microbiol Immunol. 2001;45(6):439-46	Karp_C	Karp
	AF302988	6	1314	438	KNP2	Rodent	Saitama, Japan	Japan	1997	Microbiol Immunol. 2001;45(6):439-46	Karp_C	Karp
	JX188387	6	1314	438	TD-17	Human	Shimane, Japan	Japan	N.A.	Vector Borne Zoonotic Dis. 2013 Nov;13(11):825-9	Karp_C	Karp
	JX188390	6	1314	438	5-05	Rodent	Shimane, Japan	Japan	N.A.	Vector Borne Zoonotic Dis. 2013 Nov;13(11):825-9	Karp_C	Karp
	JX235718	6	1314	438	Sato	Human	Fukushima, Japan	Japan	1990	Vector Borne Zoonotic Dis. 2013 Nov;13(11):825-9	Karp_C	Karp
	KC693731	6	1314	438	SH234	Rodent	Tokushima, Japan	Japan	2004	Vector Borne Zoonotic Dis. 2013 Nov;13(11):825-9	Karp_C	Karp
	AF430143	7	1314	438	je-cheon	Human	Korea	Korea	N.A.	Direct Submission	Karp_C	Karp
	AY222636	8	1314	438	TW261	Rodent	Lan-Yu, Taiwan	Taiwan	1990	Microbiol Immunol. 2003;47(8):577-83	Karp_C	Karp
	EF213088	9	1323	441	UT213	Human	SangKhom, UdornThani, Thailand	Thailand	2004	FEMS Immunol Med Microbiol. 2008 Apr;52(3):335-42	Karp_C	Karp
	EF213089	10	1314	438	UT336	Human	WangSam, UdronThani, Thailand	Thailand	2005	FEMS Immunol Med Microbiol. 2008 Apr;52(3):335-42	Karp_C	Karp
	EF213092	11	1320	440	UT169	Human	Muang, UdornThani, Thailand	Thailand	2004	FEMS Immunol Med Microbiol. 2008 Apr;52(3):335-42	Karp_C	Karp
	EF213094	12	1323	441	UT395	Human	Muang, UdornThani, Thailand	Thailand	2005	FEMS Immunol Med Microbiol. 2008 Apr;52(3):335-42	Karp_C	Karp
	EF213097	13	1326	442	UT221	Human	Muang, UdornThani, Thailand	Thailand	2004	FEMS Immunol Med Microbiol. 2008 Apr;52(3):335-42	Karp_C	Karp
	EF213098	14	1326	442	FPW2031	Human	PhoPra, Tak, Thailand	Thailand	2004	FEMS Immunol Med Microbiol. 2008 Apr;52(3):335-42	Karp_C	Karp
	EF213100	15	1323	441	UT219	Human	Muang, UdornThani, Thailand	Thailand	2004	FEMS Immunol Med Microbiol. 2008 Apr;52(3):335-42	Karp_C	Karp
	EU551148	16	1320	440	Taitung-7	Human	Taitung, Taiwan	Taiwan	2004	PLoS One. 2012; 7(10): e46997	Karp_C	Karp
	GQ332744	17	1317	439	TP0607a	Human	Taipei, Taiwan	Taiwan	2006	Am J Trop Med Hyg. 2010 Sep;83(3):658-63	Karp_C	Karp
	GQ332748	18	1320	440	KHC0606a	Human	Kaohsiung, Taiwan	Taiwan	2006	Am J Trop Med Hyg. 2010 Sep;83(3):658-63	Karp_C	Karp
	GU120155	19	1314	438	MZ01-1	Chiggers	Matsu, Taiwan	Taiwan	2007	Appl Environ Microbiol. 2011 May;77(10):3398-405	Karp_C	Karp
	GU120156	20	1314	438	MZ01-2	Chiggers	Matsu, Taiwan	Taiwan	2007	Appl Environ Microbiol. 2011 May;77(10):3398-405	Karp_C	Karp
	GU446616	21	1314	438	OI06-2	Chiggers	Lan-Yu, Taiwan	Taiwan	2009	Appl Environ Microbiol. 2011 May;77(10):3398-405	Karp_C	Karp
	GU446617	22	1314	438	OI07	Chiggers	Lan-Yu, Taiwan	Taiwan	2009	Appl Environ Microbiol. 2011 May;77(10):3398-405	Karp_C	Karp
	HQ660203	23	1311	437	Inha-Kp241680-1	Human	Korea	Korea	2009	Japanese Journal of Infectious Diseases, 2014, 67(2) 122-126	Karp_C	Karp
	HQ660204	23	1311	437	Inha-Kp241680-2	Human	Korea	Korea	2009	J Korean Med Sci. 2012 Mar;27(3):231-5	Karp_C	Karp
	HQ660208	23	1311	437	Inha-Kp1186344	Human	Korea	Korea	2009	J Korean Med Sci. 2012 Mar;27(3):231-5	Karp_C	Karp
	HQ660207	24	1311	437	Inha-Kp155080	Human	Korea	Korea	2009	J Korean Med Sci. 2012 Mar;27(3):231-5	Karp_C	Karp
	KC688322	25	1326	442	O2	Rodent	Fukushima, Japan	Japan	1984	Vector Borne Zoonotic Dis. 2013 Nov;13(11):825-9	Karp_C	Karp
	KC688323	26	1314	438	O3	Rodent	Tokushima, Japan	Japan	1984	Vector Borne Zoonotic Dis. 2013 Nov;13(11):825-9	Karp_C	Karp
	M33004	27	1311	437	Karp	Human	New Guinea	NewGuinea	1943	Infect Immun. 1990 Jul;58(7):2076-84	Karp_C	Karp	√	PRJNA212440
	DQ323176	28	1317	439	Hualien-12	Human	Hualien, Taiwan	Taiwan	2004	PLoS One. 2012; 7(10): e46997	Karp_B	Karp
	EF213081	29	1314	438	UT176	Human	BanPhu, UdornThani, Thailand	Thailand	2004	FEMS Immunol Med Microbiol. 2008 Apr;52(3):335-42	Karp_B	Karp	√	N.A.
	EF213084	30	1317	439	UT177	Human	Muang, UdornThani, Thailand	Thailand	2004	FEMS Immunol Med Microbiol. 2008 Apr;52(3):335-42	Karp_B	Karp
	GQ332747	31	1320	440	KHC0609c	Human	Kaohsiung, Taiwan	Taiwan	2006	Am J Trop Med Hyg. 2010 Sep;83(3):658-63	Karp_B	Karp
	GU120145	32	1317	439	HL05	Chiggers	Hualien, Taiwan	Taiwan	2008	Appl Environ Microbiol. 2011 May;77(10):3398-405	Karp_B	Karp
	GU446597	33	1344	448	KM16-1	Chiggers	Kinmen, Taiwan	Taiwan	2009	Appl Environ Microbiol. 2011 May;77(10):3398-405	Karp_B	Karp
	HQ718450	34	1344	448	04QNg_VN	Human	QuangNgai, Vietnam	Vietnam	2009	Infect Genet Evol. 2013 Apr;15:35-42	Karp_B	Karp
	AF173049	35	1314	438	LA-1	Chigger (Leptotrombidium arenicola)	Malaysia	Malaysia	1993	FEMS Microbiol Lett. 1999 Nov 15;180(2):163-9	Karp_A	Karp
	HQ718432	36	1344	448	T0224198_KH	Human	Kandal, Cambodia	Cambodia	2009	Infect Genet Evol. 2013 Apr;15:35-42	Karp_A	Karp
	AY222628	36	1344	448	TW73R	Rodent	Kinmen, Taiwan	Taiwan	1999	Microbiol Immunol. 2003;47(8):577-83	Karp_A	Karp
	GQ332746	36	1344	448	KM0607h	Human	Kinmen, Taiwan	Taiwan	2006	Am J Trop Med Hyg. 2010 Sep;83(3):658-63	Karp_A	Karp
	AY222632	37	1323	441	TW45R	Rodent	Kinmen, Taiwan	Taiwan	1999	Microbiol Immunol. 2003;47(8):577-83	Karp_A	Karp
	GU120146	37	1323	441	KM01	Chiggers	Kinmen, Taiwan	Taiwan	2001	Appl Environ Microbiol. 2011 May;77(10):3398-405	Karp_A	Karp
	GU120150	37	1323	441	KM05	Chiggers	Kinmen, Taiwan	Taiwan	2008	Appl Environ Microbiol. 2011 May;77(10):3398-405	Karp_A	Karp
	GU446590	37	1323	441	KM11-1	Chiggers	Kinmen, Taiwan	Taiwan	2009	Appl Environ Microbiol. 2011 May;77(10):3398-405	Karp_A	Karp
	GU446601	37	1323	441	KM18	Chiggers	Kinmen, Taiwan	Taiwan	2009	Appl Environ Microbiol. 2011 May;77(10):3398-405	Karp_A	Karp
	GU446602	37	1323	441	KM19-1	Chiggers	Kinmen, Taiwan	Taiwan	2009	Appl Environ Microbiol. 2011 May;77(10):3398-405	Karp_A	Karp
	AY222637	38	1320	440	TW201	Rodent	Lan-Yu, Taiwan	Taiwan	1990	Microbiol Immunol. 2003;47(8):577-83	Karp_A	Karp
	AY222640	38	1320	440	TWyu81	Rodent	Lan-Yu, Taiwan	Taiwan	1990	Microbiol Immunol. 2003;47(8):577-83	Karp_A	Karp
	GU120158	38	1320	440	PH01	Chiggers	Penghu, Taiwan	Taiwan	2007	Appl Environ Microbiol. 2011 May;77(10):3398-405	Karp_A	Karp
	GU120159	38	1320	440	PH02	Chiggers	Penghu, Taiwan	Taiwan	2008	Appl Environ Microbiol. 2011 May;77(10):3398-405	Karp_A	Karp
	GU120161	38	1320	440	PH04	Chiggers	Penghu, Taiwan	Taiwan	2008	Appl Environ Microbiol. 2011 May;77(10):3398-405	Karp_A	Karp
	EF583448	38	1320	440	Taitung-6	Human	Thailand	Thailand	2002	PLoS One. 2012; 7(10): e46997	Karp_A	Karp
	AY357216	39	1320	440	Taitung-3	Human	Taiwan	Taiwan	2002	PLoS One. 2012; 7(10): e46997	Karp_A	Karp
	EF213078	40	1323	441	UT76	Human	Muang, UdornThani, Thailand	Thailand	2003	FEMS Immunol Med Microbiol. 2008 Apr;52(3):335-42	Karp_A	Karp	√	PRJNA212456
	HQ718445	41	1323	441	T1118373_KH	Human	PreyVeng, Cambodia	Cambodia	2009	Infect Genet Evol. 2013 Apr;15:35-42	Karp_A	Karp
	EF213080	41	1323	441	UT167	Human	Phen, UdornThani, Thailand	Thailand	2004	FEMS Immunol Med Microbiol. 2008 Apr;52(3):335-42	Karp_A	Karp
	EF213082	41	1323	441	UT316	Human	Muang, UdornThani, Thailand	Thailand	2004	FEMS Immunol Med Microbiol. 2008 Apr;52(3):335-42	Karp_A	Karp
	EF213083	41	1323	441	UT332	Human	Muang, UdronThani, Thailand	Thailand	2005	FEMS Immunol Med Microbiol. 2008 Apr;52(3):335-42	Karp_A	Karp
	EF213086	41	1323	441	UT150	Human	Muang, UdornThani, Thailand	Thailand	2004	FEMS Immunol Med Microbiol. 2008 Apr;52(3):335-42	Karp_A	Karp
	HQ718446	42	1320	440	T1121050_KH	Human	KampongSpeu, Cambodia	Cambodia	2009	Infect Genet Evol. 2013 Apr;15:35-42	Karp_A	Karp
	EF213090	42	1320	440	UT418	Human	Muang, UdornThani, Thailand	Thailand	2005	FEMS Immunol Med Microbiol. 2008 Apr;52(3):335-42	Karp_A	Karp
	FJ374771	43	1302	434	Lc-1	Chigger (Leptotrombidium chiangraiensis)	Thailand	Thailand	N.A.	Parasit Vectors. 2013; 6: 312	Karp_A	Karp
	GQ332742	44	1320	440	KM0605a	Human	Kinmen, Taiwan	Taiwan	2006	Am J Trop Med Hyg. 2010 Sep;83(3):658-63	Karp_A	Karp
	GU120152	44	1320	440	KM07	Chiggers	Kinmen, Taiwan	Taiwan	2008	Appl Environ Microbiol. 2011 May;77(10):3398-405	Karp_A	Karp
	GU120154	44	1320	440	KM09	Chiggers	Kinmen, Taiwan	Taiwan	2008	Appl Environ Microbiol. 2011 May;77(10):3398-405	Karp_A	Karp
	GU446593	44	1320	440	KM13	Chiggers	Kinmen, Taiwan	Taiwan	2009	Appl Environ Microbiol. 2011 May;77(10):3398-405	Karp_A	Karp
	GQ332743	45	1317	439	TY0610a	Human	Taoyuan, Taiwan	Taiwan	2006	Am J Trop Med Hyg. 2010 Sep;83(3):658-63	Karp_A	Karp
	GQ332745	46	1320	440	TP0708a	Human	Taipei, Taiwan	Taiwan	2007	Am J Trop Med Hyg. 2010 Sep;83(3):658-63	Karp_A	Karp
	GU120140	47	1317	439	HL02-1	Chiggers	Hualien, Taiwan	Taiwan	2008	Appl Environ Microbiol. 2011 May;77(10):3398-405	Karp_A	Karp
	GU120144	48	1317	439	HL04	Chiggers	Hualien, Taiwan	Taiwan	2008	Appl Environ Microbiol. 2011 May;77(10):3398-405	Karp_A	Karp
	GU446591	49	1320	440	KM11-2	Chiggers	Kinmen, Taiwan	Taiwan	2009	Appl Environ Microbiol. 2011 May;77(10):3398-405	Karp_A	Karp
	GU446592	50	1317	439	KM12	Chiggers	Kinmen, Taiwan	Taiwan	2009	Appl Environ Microbiol. 2011 May;77(10):3398-405	Karp_A	Karp
	GU446599	51	1323	441	KM17-1	Chiggers	Kinmen, Taiwan	Taiwan	2009	Appl Environ Microbiol. 2011 May;77(10):3398-405	Karp_A	Karp
	GU446600	52	1323	441	KM17-2	Chiggers	Kinmen, Taiwan	Taiwan	2009	Appl Environ Microbiol. 2011 May;77(10):3398-405	Karp_A	Karp
	GU446614	53	1323	441	OI05-2	Chiggers	Lan-Yu, Taiwan	Taiwan	2009	Appl Environ Microbiol. 2011 May;77(10):3398-405	Karp_A	Karp
	GU446618	54	1320	440	OI08	Chiggers	Lan-Yu, Taiwan	Taiwan	2009	Appl Environ Microbiol. 2011 May;77(10):3398-405	Karp_A	Karp
	HQ718422	55	1314	438	S0902151_KH	Human	Kratie, Cambodia	Cambodia	2008	Infect Genet Evol. 2013 Apr;15:35-42	Karp_A	Karp
	HQ718423	56	1320	440	S0915092_KH	Human	Kratie, Cambodia	Cambodia	2008	Infect Genet Evol. 2013 Apr;15:35-42	Karp_A	Karp
	HQ718427	57	1317	439	S1007358_KH	Human	Kandal, Cambodia	Cambodia	2008	Infect Genet Evol. 2013 Apr;15:35-42	Karp_A	Karp
	HQ718428	58	1320	440	S1020210_KH	Human	KampongCham, Cambodia	Cambodia	2008	Infect Genet Evol. 2013 Apr;15:35-42	Karp_A	Karp
	HQ718433	58	1320	440	T0727121_KH	Human	KampongThom, Cambodia	Cambodia	2009	Infect Genet Evol. 2013 Apr;15:35-42	Karp_A	Karp
	HQ718431	59	1317	439	T0122244_KH	Human	Cambodia	Cambodia	2009	Infect Genet Evol. 2013 Apr;15:35-42	Karp_A	Karp
	HQ718434	60	1320	440	T0925265Lu_KH	Human	Kandal, Cambodia	Cambodia	2009	Infect Genet Evol. 2013 Apr;15:35-42	Karp_A	Karp
	HQ718436	60	1320	440	T0928182Li_KH	Human	Kampot, Cambodia	Cambodia	2009	Infect Genet Evol. 2013 Apr;15:35-42	Karp_A	Karp
	HQ718437	60	1320	440	T1008243Sp_KH	Human	Kandal, Cambodia	Cambodia	2009	Infect Genet Evol. 2013 Apr;15:35-42	Karp_A	Karp
	HQ718447	61	1314	438	U0215166_KH	Human	Kandal, Cambodia	Cambodia	2010	Infect Genet Evol. 2013 Apr;15:35-42	Karp_A	Karp
	HQ718448	62	1314	438	01QNg_VN	Human	QuangNgai, Vietnam	Vietnam	2009	Infect Genet Evol. 2013 Apr;15:35-42	Karp_A	Karp
	HQ718451	63	1314	438	05QNg_VN	Human	QuangNgai, Vietnam	Vietnam	2009	Infect Genet Evol. 2013 Apr;15:35-42	Karp_A	Karp
	HQ718452	64	1323	441	05QN_VN	Human	QuangNam, Vietnam	Vietnam	2009	Infect Genet Evol. 2013 Apr;15:35-42	Karp_A	Karp
	HQ718454	64	1323	441	07QN_VN	Human	Quang Nam, Vietnam	Vietnam	2009	Infect Genet Evol. 2013 Apr;15:35-42	Karp_A	Karp
	HQ718453	65	1323	441	06QN_VN	Human	Quang Nam, Vietnam	Vietnam	2009	Infect Genet Evol. 2013 Apr;15:35-42	Karp_A	Karp
	HQ718455	66	1302	434	11QY87_VN	Human	Khan Hoa, Vietnam	Vietnam	2009	Infect Genet Evol. 2013 Apr;15:35-42	Karp_A	Karp
	HQ718457	66	1302	434	15QY87_VN	Human	Khan Hoa, Vietnam	Vietnam	2009	Infect Genet Evol. 2013 Apr;15:35-42	Karp_A	Karp
	HQ718456	67	1329	443	13QY87_VN	Human	Khan Hoa, Vietnam	Vietnam	2009	Infect Genet Evol. 2013 Apr;15:35-42	Karp_A	Karp
	HQ718458	68	1323	441	33BVKH_VN	Human	Khan Hoa, Vietnam	Vietnam	2010	Infect Genet Evol. 2013 Apr;15:35-42	Karp_A	Karp
	KJ001159	69	1323	441	Jin / 2012	Human	Zhejiang, China	China	2012	Direct Submission	Karp_A	Karp
	KJ001163	69	1323	441	Jin / 2013	Human	Fujian, China	China	2013	Direct Submission	Karp_A	Karp
	AF302983	70	1320	440	HSB1	Rodent	Saitama, Japan	Japan	1997	Microbiol Immunol. 2001;45(6):439-46	Saitama	Karp	√	N.A.
	AF302984	70	1320	440	HSB2	Rodent	Saitama, Japan	Japan	1997	Microbiol Immunol. 2001;45(6):439-46	Saitama	Karp
	AF302989	70	1320	440	FAR1	Rodent	Saitama, Japan	Japan	1997	Microbiol Immunol. 2001;45(6):439-46	Saitama	Karp
	AF302995	70	1320	440	UAP7	Rodent	Saitama, Japan	Japan	1997	Microbiol Immunol. 2001;45(6):439-46	Saitama	Karp
	AF302991	71	1317	439	UAP1	Rodent	Saitama, Japan	Japan	1997	Microbiol Immunol. 2001;45(6):439-46	Saitama	Karp
	AF302992	71	1317	439	UAP2	Rodent	Saitama, Japan	Japan	1997	Microbiol Immunol. 2001;45(6):439-46	Saitama	Karp
	AF302993	71	1317	439	UAP4	Rodent	Saitama, Japan	Japan	1997	Microbiol Immunol. 2001;45(6):439-46	Saitama	Karp
	AF430141	72	1338	446	young-worl	Human	Korea	Korea	N.A.	Direct Submission	Saitama	Karp
	AF430142	73	1320	440	pa-joo	Human	Korea	Korea	N.A.	Direct Submission	Saitama	Karp
	AY222634	74	1335	445	TW441	Rodent	Kinmen, Taiwan	Taiwan	1999	Microbiol Immunol. 2003;47(8):577-83	Saitama	Karp
	AY222638	75	1383	461	TW141	Rodent	Penghu, Taiwan	Taiwan	1986	Microbiol Immunol. 2003;47(8):577-83	Saitama	Karp
	AY222639	76	1383	461	TW121	Rodent	Lan-Yu, Taiwan	Taiwan	1990	Microbiol Immunol. 2003;47(8):577-83	Saitama	Karp
	GQ332749	77	1401	467	CH0711a	Human	Changhua, Taiwan	Taiwan	2007	Am J Trop Med Hyg. 2010 Sep;83(3):658-63	Saitama	Karp
	KC693732	78	1347	449	SH245	Rodent	Kochi, Japan	Japan	2007	Vector Borne Zoonotic Dis. 2013 Nov;13(11):825-9	Saitama	Karp
	AF173048	79	1311	437	Nishino	Human	Gifu, Japan	Japan	1988	FEMS Microbiol Lett. 1999 Nov 15;180(2):163-9	Boryong	Karp
	GQ332750	80	1311	437	TPC0701a	Human	Taipei, Taiwan	Taiwan	2007	Am J Trop Med Hyg. 2010 Sep;83(3):658-63	Boryong	Karp
	GQ495609	81	1311	437	KOR 03-S47	Human	Korea	Korea	N.A.	J Microbiol. 2010 Feb;48(1):124-8	Boryong	Karp
	GQ495610	82	1311	437	KOR 03-S45	Human	Korea	Korea	N.A.	J Microbiol. 2010 Feb;48(1):124-8	Boryong	Karp
	HQ660198	82	1311	437	Inha-B201883-1	Human	Korea	Korea	2009	J Korean Med Sci. 2012 Mar;27(3):231-5	Boryong	Karp
	HQ660199	82	1311	437	Inha-B201883-2	Human	Korea	Korea	2009	J Korean Med Sci. 2012 Mar;27(3):231-5	Boryong	Karp
	HQ660200	82	1311	437	Inha-B201883-3	Human	Korea	Korea	2009	J Korean Med Sci. 2012 Mar;27(3):231-5	Boryong	Karp
	HQ660201	82	1311	437	Inha-B1009202-1	Human	Korea	Korea	2009	J Korean Med Sci. 2012 Mar;27(3):231-5	Boryong	Karp
	HQ660202	82	1311	437	Inha-B1009202-2	Human	Korea	Korea	2009	J Korean Med Sci. 2012 Mar;27(3):231-5	Boryong	Karp
	HQ660205	82	1311	437	Inha-B1341342-1	Human	Korea	Korea	2009	J Korean Med Sci. 2012 Mar;27(3):231-5	Boryong	Karp
	HQ660206	82	1311	437	Inha-B1341342-2	Human	Korea	Korea	2009	J Korean Med Sci. 2012 Mar;27(3):231-5	Boryong	Karp
	HQ660211	82	1311	437	Inha-B201883-4	Human	Korea	Korea	2009	J Korean Med Sci. 2012 Mar;27(3):231-5	Boryong	Karp
	HQ660212	82	1311	437	Inha-B203537-1	Human	Korea	Korea	2009	J Korean Med Sci. 2012 Mar;27(3):231-5	Boryong	Karp
	HQ660213	82	1311	437	Inha-B203537-2	Human	Korea	Korea	2009	J Korean Med Sci. 2012 Mar;27(3):231-5	Boryong	Karp
	HQ660214	82	1311	437	Inha-B697253-1	Human	Korea	Korea	2009	J Korean Med Sci. 2012 Mar;27(3):231-5	Boryong	Karp
	JQ898362	82	1311	437	CBNU-15	Human	Korea	Korea	2010	J Korean Med Sci. 2012 Nov;27(11):1315-9	Boryong	Karp
	JQ898370	82	1311	437	CBNU-24	Human	Korea	Korea	2010	J Korean Med Sci. 2012 Nov;27(11):1315-9	Boryong	Karp
	JQ898371	82	1311	437	CBNU-25	Human	Korea	Korea	2010	J Korean Med Sci. 2012 Nov;27(11):1315-9	Boryong	Karp
	JQ898384	82	1311	437	CBNU-38	Human	Korea	Korea	2010	J Korean Med Sci. 2012 Nov;27(11):1315-9	Boryong	Karp
	JQ898388	82	1311	437	CBNU-42	Human	Korea	Korea	2010	J Korean Med Sci. 2012 Nov;27(11):1315-9	Boryong	Karp
	JQ898390	82	1311	437	CBNU-44	Human	Korea	Korea	2010	J Korean Med Sci. 2012 Nov;27(11):1315-9	Boryong	Karp
	JQ898350	83	1311	437	CBNU-3	Human	Korea	Korea	2009	J Korean Med Sci. 2012 Nov;27(11):1315-9	Boryong	Karp
	JQ898351	84	1311	437	CBNU-4	Human	Korea	Korea	2009	J Korean Med Sci. 2012 Nov;27(11):1315-9	Boryong	Karp
	JQ898352	84	1311	437	CBNU-5	Human	Korea	Korea	2009	J Korean Med Sci. 2012 Nov;27(11):1315-9	Boryong	Karp
	JQ898355	84	1311	437	CBNU-8	Human	Korea	Korea	2009	J Korean Med Sci. 2012 Nov;27(11):1315-9	Boryong	Karp
	JQ898381	84	1311	437	CBNU-35	Human	Korea	Korea	2010	J Korean Med Sci. 2012 Nov;27(11):1315-9	Boryong	Karp
	JQ898354	85	1311	437	CBNU-7	Human	Korea	Korea	2009	J Korean Med Sci. 2012 Nov;27(11):1315-9	Boryong	Karp
	JQ898356	86	1311	437	CBNU-9	Human	Korea	Korea	2009	J Korean Med Sci. 2012 Nov;27(11):1315-9	Boryong	Karp
	JQ898357	87	1311	437	CBNU-10	Human	Korea	Korea	2009	J Korean Med Sci. 2012 Nov;27(11):1315-9	Boryong	Karp
	JQ898368	87	1311	437	CBNU-21	Human	Korea	Korea	2010	J Korean Med Sci. 2012 Nov;27(11):1315-9	Boryong	Karp
	JQ898386	87	1311	437	CBNU-40	Human	Korea	Korea	2010	J Korean Med Sci. 2012 Nov;27(11):1315-9	Boryong	Karp
	JQ898389	87	1311	437	CBNU-43	Human	Korea	Korea	2010	J Korean Med Sci. 2012 Nov;27(11):1315-9	Boryong	Karp
	JQ898359	88	1311	437	CBNU-12	Human	Korea	Korea	2009	J Korean Med Sci. 2012 Nov;27(11):1315-9	Boryong	Karp
	JQ898365	88	1311	437	CBNU-18	Human	Korea	Korea	2010	J Korean Med Sci. 2012 Nov;27(11):1315-9	Boryong	Karp
	JQ898372	88	1311	437	CBNU-26	Human	Korea	Korea	2010	J Korean Med Sci. 2012 Nov;27(11):1315-9	Boryong	Karp
	JQ898373	88	1311	437	CBNU-27	Human	Korea	Korea	2010	J Korean Med Sci. 2012 Nov;27(11):1315-9	Boryong	Karp
	JQ898375	88	1311	437	CBNU-29	Human	Korea	Korea	2010	J Korean Med Sci. 2012 Nov;27(11):1315-9	Boryong	Karp
	JQ898377	88	1311	437	CBNU-31	Human	Korea	Korea	2010	J Korean Med Sci. 2012 Nov;27(11):1315-9	Boryong	Karp
	JQ898379	88	1311	437	CBNU-33	Human	Korea	Korea	2010	J Korean Med Sci. 2012 Nov;27(11):1315-9	Boryong	Karp
	JQ898382	88	1311	437	CBNU-36	Human	Korea	Korea	2010	J Korean Med Sci. 2012 Nov;27(11):1315-9	Boryong	Karp
	JQ898383	88	1311	437	CBNU-37	Human	Korea	Korea	2010	J Korean Med Sci. 2012 Nov;27(11):1315-9	Boryong	Karp
	JQ898385	88	1311	437	CBNU-39	Human	Korea	Korea	2010	J Korean Med Sci. 2012 Nov;27(11):1315-9	Boryong	Karp
	JQ898363	89	1311	437	CBNU-16	Human	Korea	Korea	2010	J Korean Med Sci. 2012 Nov;27(11):1315-9	Boryong	Karp
	JQ898369	90	1311	437	CBNU-22	Human	Korea	Korea	2010	J Korean Med Sci. 2012 Nov;27(11):1315-9	Boryong	Karp
	JQ898378	91	1311	437	CBNU-32	Human	Korea	Korea	2010	J Korean Med Sci. 2012 Nov;27(11):1315-9	Boryong	Karp
	JQ898387	92	1311	437	CBNU-41	Human	Korea	Korea	2010	J Korean Med Sci. 2012 Nov;27(11):1315-9	Boryong	Karp
	JQ898391	93	1311	437	CBNU-45	Human	Korea	Korea	2010	J Korean Med Sci. 2012 Nov;27(11):1315-9	Boryong	Karp
	L04956	94	1311	437	B119	Human	Boryong, Chungcheong-nam, Korea	Korea	N.A.	J Clin Microbiol. 1993 Mar;31(3):598-605	Boryong	Karp	√	PRJNA16180
	M63380	95	1311	437	Kuroki	Human	Miyazaki, Japan	Japan	1981	J Biol Chem. 1992 Jun 25;267(18):12728-35	Boryong	Karp
	AY222631	96	1281	427	TW461	Rodent	Chengkung, Taiwan	Taiwan	1986	Microbiol Immunol. 2003;47(8):577-83	JG_C	Gilliam
	AY335819	97	1284	428	Taitung-2	Human	Taiwan	Taiwan	2002	PLoS One. 2012; 7(10): e46997	JG_C	Gilliam
	AY525145	98	1284	428	Hualien-2	Human	Hualien, Taiwan	Taiwan	2003	PLoS One. 2012; 7(10): e46997	JG_C	Gilliam
	AY834392	99	1284	428	Taitung-5	Human	Taiwan	Taiwan	2005	PLoS One. 2012; 7(10): e46997	JG_C	Gilliam
	DQ314548	99	1284	428	Hualien-10	Human	Hualien, Taiwan	Taiwan	2003	PLoS One. 2012; 7(10): e46997	JG_C	Gilliam
	GQ332760	99	1284	428	KM0606a	Human	Kinmen, Taiwan	Taiwan	2006	Am J Trop Med Hyg. 2010 Sep;83(3):658-63	JG_C	Gilliam
	GU120171	99	1284	428	TT05	Chiggers	Taitung, Taiwan	Taiwan	2008	Appl Environ Microbiol. 2011 May;77(10):3398-405	JG_C	Gilliam
	AY834393	100	1284	428	Hualien-7	Human	Hualien, Taiwan	Taiwan	2002	PLoS One. 2012; 7(10): e46997	JG_C	Gilliam
	AY856071	101	1284	428	Hualien-9	Human	Hualien, Taiwan	Taiwan	2003	PLoS One. 2012; 7(10): e46997	JG_C	Gilliam
	DQ323174	102	1284	428	Hualien-8	Human	Hualien, Taiwan	Taiwan	2002	PLoS One. 2012; 7(10): e46997	JG_C	Gilliam
	DQ789360	103	1284	428	Hualien-13	Human	Hualien, Taiwan	Taiwan	2004	PLoS One. 2012; 7(10): e46997	JG_C	Gilliam
	GQ332757	103	1284	428	KHC0707a	Human	Kaohsiung, Taiwan	Taiwan	2007	Am J Trop Med Hyg. 2010 Sep;83(3):658-63	JG_C	Gilliam
	GU120157	103	1284	428	MZ02	Chiggers	Matsu, Taiwan	Taiwan	2007	Appl Environ Microbiol. 2011 May;77(10):3398-405	JG_C	Gilliam
	HQ718439	104	1308	436	T1015340Sp_KH	Human	Cambodia	Cambodia	2010	Infect Genet Evol. 2013 Apr;15:35-42	JG_C	Gilliam
	EF213079	104	1308	436	UT196	Human	Muang, UdornThani, Thailand	Thailand	2004	FEMS Immunol Med Microbiol. 2008 Apr;52(3):335-42	JG_C	Gilliam
	EF213091	104	1308	436	UT144	Human	Muang, UdornThani, Thailand	Thailand	2004	FEMS Immunol Med Microbiol. 2008 Apr;52(3):335-42	JG_C	Gilliam	√	PRJNA232539
	EF213096	104	1308	436	UT125	Human	Muang, UdornThani, Thailand	Thailand	2003	FEMS Immunol Med Microbiol. 2008 Apr;52(3):335-42	JG_C	Gilliam
	EF213085	105	1320	440	FPW2016	Human	PhoPra, Tak, Thailand	Thailand	2004	FEMS Immunol Med Microbiol. 2008 Apr;52(3):335-42	JG_C	Gilliam
	EF213093	106	1308	436	FPW2049	Human	PhoPra, Tak, Thailand	Thailand	2005	FEMS Immunol Med Microbiol. 2008 Apr;52(3):335-42	JG_C	Gilliam
	EF213099	107	1308	436	UT329	Human	NaYang, UdornThani, Thailand	Thailand	2005	FEMS Immunol Med Microbiol. 2008 Apr;52(3):335-42	JG_C	Gilliam
	GQ332758	108	1308	436	TPC0707a	Human	Taipei, Taiwan	Taiwan	2007	Am J Trop Med Hyg. 2010 Sep;83(3):658-63	JG_C	Gilliam
	GQ332759	109	1308	436	KHC0706a	Human	Kaohsiung, Taiwan	Taiwan	2007	Am J Trop Med Hyg. 2010 Sep;83(3):658-63	JG_C	Gilliam
	GU120164	110	1284	428	TT01-2	Chiggers	Taitung, Taiwan	Taiwan	2008	Appl Environ Microbiol. 2011 May;77(10):3398-405	JG_C	Gilliam
	GU120165	111	1284	428	TT02-1	Chiggers	Taitung, Taiwan	Taiwan	2008	Appl Environ Microbiol. 2011 May;77(10):3398-405	JG_C	Gilliam
	GU120166	112	1284	428	TT02-2	Chiggers	Taitung, Taiwan	Taiwan	2008	Appl Environ Microbiol. 2011 May;77(10):3398-405	JG_C	Gilliam
	GU446594	113	1284	428	KM14	Chiggers	Kinmen, Taiwan	Taiwan	2009	Appl Environ Microbiol. 2011 May;77(10):3398-405	JG_C	Gilliam
	GU446598	114	1308	436	KM16-2	Chiggers	Kinmen, Taiwan	Taiwan	2009	Appl Environ Microbiol. 2011 May;77(10):3398-405	JG_C	Gilliam
	GU446609	115	1284	428	OI02	Chiggers	Lan-Yu, Taiwan	Taiwan	2009	Appl Environ Microbiol. 2011 May;77(10):3398-405	JG_C	Gilliam
	HQ718426	116	1308	436	S1006257_KH	Human	KampongCham, Cambodia	Cambodia	2008	Infect Genet Evol. 2013 Apr;15:35-42	JG_C	Gilliam
	HQ718429	117	1308	436	S1213056_KH	Human	PhnomPenh, Cambodia	Cambodia	2008	Infect Genet Evol. 2013 Apr;15:35-42	JG_C	Gilliam
	HQ718430	118	1308	436	S1227072_KH	Human	KampongCham, Cambodia	Cambodia	2008	Infect Genet Evol. 2013 Apr;15:35-42	JG_C	Gilliam
	HQ718440	119	1308	436	T1015340_KH	Human	Kandal, Cambodia	Cambodia	2009	Infect Genet Evol. 2013 Apr;15:35-42	JG_C	Gilliam
	HQ718441	120	1284	428	T1019165_KH	Human	Kratie, Cambodia	Cambodia	2009	Infect Genet Evol. 2013 Apr;15:35-42	JG_C	Gilliam
	HQ718443	121	1308	436	T1116018_KH	Human	PreyVeng, Cambodia	Cambodia	2009	Infect Genet Evol. 2013 Apr;15:35-42	JG_C	Gilliam
	HQ718444	122	1308	436	T1116116_KH	Human	KohKong, Cambodia	Cambodia	2009	Infect Genet Evol. 2013 Apr;15:35-42	JG_C	Gilliam
	HQ718460	123	1308	436	61QN_VN	Human	Quang Nam, Vietnam	Vietnam	2009	Infect Genet Evol. 2013 Apr;15:35-42	JG_C	Gilliam
	KJ001161	124	1308	436	Liu / 2011	Human	Zhejiang, China	China	2011	Direct Submission	JG_C	Gilliam
	KJ001162	125	1308	436	Mu / 2013	Human	Zhejiang, China	China	2013	Direct Submission	JG_C	Gilliam
	AF173037	126	1284	428	Oishi	Human	Shizuoka, Japan	Japan	1988	FEMS Microbiol Lett. 1999 Nov 15;180(2):163-9	Kawasaki	Gilliam
	AF173038	127	1284	428	Taguchi	Human	Gifu, Japan	Japan	1984	FEMS Microbiol Lett. 1999 Nov 15;180(2):163-9	Kawasaki	Gilliam
	JQ898349	127	1284	428	CBNU-2	Human	Korea	Korea	2009	J Korean Med Sci. 2012 Nov;27(11):1315-9	Kawasaki	Gilliam
	JQ898353	127	1284	428	CBNU-6	Human	Korea	Korea	2009	J Korean Med Sci. 2012 Nov;27(11):1315-9	Kawasaki	Gilliam
	JQ898364	127	1284	428	CBNU-17	Human	Korea	Korea	2010	J Korean Med Sci. 2012 Nov;27(11):1315-9	Kawasaki	Gilliam
	AF173039	128	1284	428	Kanda	Human	Gifu, Japan	Japan	1987	FEMS Microbiol Lett. 1999 Nov 15;180(2):163-9	Kawasaki	Gilliam
	M63383	128	1284	428	Kawasaki	Human	Miyazaki, Japan	Japan	1981	J Biol Chem. 1992 Jun 25;267(18):12728-35	Kawasaki	Gilliam	√	N.A.
	JQ898358	128	1284	428	CBNU-11	Human	Korea	Korea	2009	J Korean Med Sci. 2012 Nov;27(11):1315-9	Kawasaki	Gilliam
	JQ898380	128	1284	428	CBNU-34	Human	Korea	Korea	2010	J Korean Med Sci. 2012 Nov;27(11):1315-9	Kawasaki	Gilliam
	GQ332756	129	1284	428	PT0712b	Human	Pingtung, Taiwan	Taiwan	2007	Am J Trop Med Hyg. 2010 Sep;83(3):658-63	Kawasaki	Gilliam
	JQ898348	130	1284	428	CBNU-1	Human	Korea	Korea	2009	J Korean Med Sci. 2012 Nov;27(11):1315-9	Kawasaki	Gilliam
	JQ898360	131	1284	428	CBNU-13	Human	Korea	Korea	2009	J Korean Med Sci. 2012 Nov;27(11):1315-9	Kawasaki	Gilliam
	JQ898361	132	1284	428	CBNU-14	Human	Korea	Korea	2009	J Korean Med Sci. 2012 Nov;27(11):1315-9	Kawasaki	Gilliam
	JQ898366	133	1284	428	CBNU-19	Human	Korea	Korea	2010	J Korean Med Sci. 2012 Nov;27(11):1315-9	Kawasaki	Gilliam
	JQ898374	134	1284	428	CBNU-28	Human	Korea	Korea	2010	J Korean Med Sci. 2012 Nov;27(11):1315-9	Kawasaki	Gilliam
	JQ898376	135	1284	428	CBNU-30	Human	Korea	Korea	2010	J Korean Med Sci. 2012 Nov;27(11):1315-9	Kawasaki	Gilliam
	AY243357	136	1269	423	Hualien-1	Human	Hualien, Taiwan	Taiwan	2002	PLoS One. 2012; 7(10): e46997	JG_B	Gilliam	√	N.A.
	GQ332754	137	1269	423	NT0711a	Human	Nantou, Taiwan	Taiwan	2007	Am J Trop Med Hyg. 2010 Sep;83(3):658-63	JG_B	Gilliam
	GQ332755	138	1263	421	TT0711a	Human	Taitung, Taiwan	Taiwan	2007	Am J Trop Med Hyg. 2010 Sep;83(3):658-63	JG_B	Gilliam
	AF050669	139	1263	421	Sxh951	Human	Shanxi, China	China	1998	Infect Immun. 2003 Aug; 71(8): 4772–4779.	JG_A	Gilliam
	AF173033	140	1263	421	Ikeda	Human	Niigata, Japan	Japan	1979	FEMS Microbiol Lett. 1999 Nov 15;180(2):163-9	JG_A	Gilliam	√	PRJDA18983
	AF173034	140	1263	421	LP-1	Chigger (Leptotrombidium pallidum)	Niigata, Japan	Japan	1986	FEMS Microbiol Lett. 1999 Nov 15;180(2):163-9	JG_A	Gilliam
	AF173035	140	1263	421	Iwataki-1	Rodent	Kyoto, Japan	Japan	1996	FEMS Microbiol Lett. 1999 Nov 15;180(2):163-9	JG_A	Gilliam
	AF302985	140	1263	421	HSB3	Rodent	Saitama, Japan	Japan	1997	Microbiol Immunol. 2001;45(6):439-46	JG_A	Gilliam
	AF302990	140	1263	421	FAR2	Rodent	Saitama, Japan	Japan	1997	Microbiol Immunol. 2001;45(6):439-46	JG_A	Gilliam
	JX235719	140	1263	421	Kaisei	Human	Fukushima, Japan	Japan	1993	Vector Borne Zoonotic Dis. 2013 Nov;13(11):825-9	JG_A	Gilliam
	GQ495611	140	1263	421	KOR 03-S17	Human	Korea	Korea	N.A.	J Microbiol. 2010 Feb;48(1):124-8	JG_A	Gilliam
	AF173036	141	1263	421	405S	Human	Niigata, Japan	Japan	1984	FEMS Microbiol Lett. 1999 Nov 15;180(2):163-9	JG_A	Gilliam
	AF302994	142	1263	421	UAP6	Rodent	Saitama, Japan	Japan	1997	Microbiol Immunol. 2001;45(6):439-46	JG_A	Gilliam
	HQ660210	143	1260	420	Inha-W351003-2	Human	Korea	Korea	2009	J Korean Med Sci. 2012 Mar;27(3):231-5	JG_A	Gilliam
	JX188389	144	1251	417	SH216	Human	Shimane, Japan	Japan	N.A.	Vector Borne Zoonotic Dis. 2013 Nov;13(11):825-9	JG_A	Gilliam
	U19903	145	1263	421	Yonchon	Human	Korea	Korea	1989	FEMS Microbiol Lett. 1997 Jul 1;152(1):37-44	JG_A	Gilliam
	DQ485289	146	1287	429	Taiwan CDC Gilliam	Human	Myanmar	Myanmar	2002	PLoS One. 2012; 7(10): e46997	Gilliam	Gilliam	√	PRJNA212442
	DQ514319	147	1287	429	Neimeng-65	Rodent	Neimeng, China	China	N.A.	Direct Submission	Gilliam	Gilliam
	GU120147	147	1287	429	KM02	Chiggers	Kinmen, Taiwan	Taiwan	2002	Appl Environ Microbiol. 2011 May;77(10):3398-405	Gilliam	Gilliam
	HQ718421	148	1290	430	S0617100_KH	Human	Takeo, Cambodia	Cambodia	2009	Infect Genet Evol. 2013 Apr;15:35-42	Gilliam	Gilliam
	GQ332753	149	1305	435	TT0705a	Human	Taitung, Taiwan	Taiwan	2007	Am J Trop Med Hyg. 2010 Sep;83(3):658-63	TD	Gilliam	√	N.A.
	GU120168	149	1305	435	TT03-1	Chiggers	Taitung, Taiwan	Taiwan	2008	Appl Environ Microbiol. 2011 May;77(10):3398-405	TD	Gilliam
	GU446595	150	1305	435	KM15-1	Chiggers	Kinmen, Taiwan	Taiwan	2009	Appl Environ Microbiol. 2011 May;77(10):3398-405	TD	Gilliam
	GU446596	151	1305	435	KM15-2	Chiggers	Kinmen, Taiwan	Taiwan	2009	Appl Environ Microbiol. 2011 May;77(10):3398-405	TD	Gilliam
	AY787232	152	1317	439	Taitung-4	Human	Taiwan	Taiwan	2004	PLoS One. 2012; 7(10): e46997	TA763_B	TA763	√	N.A.
	DQ323175	153	1317	439	Hualien-11	Human	Hualien, Taiwan	Taiwan	2004	PLoS One. 2012; 7(10): e46997	TA763_B	TA763
	EF213095	154	1299	433	UT302	Human	Muang, UdornThani, Thailand	Thailand	2004	FEMS Immunol Med Microbiol. 2008 Apr;52(3):335-42	TA763_B	TA763
	GU120149	155	1299	433	KM04	Chiggers	Kinmen, Taiwan	Taiwan	2008	Appl Environ Microbiol. 2011 May;77(10):3398-405	TA763_B	TA763
	GU120153	156	1317	439	KM08	Chiggers	Kinmen, Taiwan	Taiwan	2008	Appl Environ Microbiol. 2011 May;77(10):3398-405	TA763_B	TA763
	GU120172	156	1317	439	TT06-1	Chiggers	Taitung, Taiwan	Taiwan	2008	Appl Environ Microbiol. 2011 May;77(10):3398-405	TA763_B	TA763
	GU446604	156	1317	439	KM20	Chiggers	Kinmen, Taiwan	Taiwan	2009	Appl Environ Microbiol. 2011 May;77(10):3398-405	TA763_B	TA763
	GU446607	156	1317	439	KM21-3	Chiggers	Kinmen, Taiwan	Taiwan	2009	Appl Environ Microbiol. 2011 May;77(10):3398-405	TA763_B	TA763
	GU120160	157	1317	439	PH03	Chiggers	Penghu, Taiwan	Taiwan	2008	Appl Environ Microbiol. 2011 May;77(10):3398-405	TA763_B	TA763
	GU120162	158	1317	439	PH05	Chiggers	Penghu, Taiwan	Taiwan	2008	Appl Environ Microbiol. 2011 May;77(10):3398-405	TA763_B	TA763
	GU120173	159	1317	439	TT06-6	Chiggers	Taitung, Taiwan	Taiwan	2008	Appl Environ Microbiol. 2011 May;77(10):3398-405	TA763_B	TA763
	GU446588	160	1317	439	KM10-1	Chiggers	Kinmen, Taiwan	Taiwan	2009	Appl Environ Microbiol. 2011 May;77(10):3398-405	TA763_B	TA763
	GU446589	161	1317	439	KM10-2	Chiggers	Kinmen, Taiwan	Taiwan	2009	Appl Environ Microbiol. 2011 May;77(10):3398-405	TA763_B	TA763
	GU446603	162	1299	433	KM19-2	Chiggers	Kinmen, Taiwan	Taiwan	2009	Appl Environ Microbiol. 2011 May;77(10):3398-405	TA763_B	TA763
	GU446613	163	1317	439	OI05-1	Chiggers	Lan-Yu, Taiwan	Taiwan	2009	Appl Environ Microbiol. 2011 May;77(10):3398-405	TA763_B	TA763
	HQ718459	164	1314	438	45QN_VN	Human	Quang Nam, Vietnam	Vietnam	2009	Infect Genet Evol. 2013 Apr;15:35-42	TA763_B	TA763
	AY222630	165	1281	427	TW521	Rodent	Lan-Yu, Taiwan	Taiwan	1990	Microbiol Immunol. 2003;47(8):577-83	TA763_A	TA763
	AY222635	166	1281	427	TW381	Rodent	Lan-Yu, Taiwan	Taiwan	1990	Microbiol Immunol. 2003;47(8):577-83	TA763_A	TA763
	DQ852664	166	1281	427	Hualien-14	Human	Hualien, Taiwan	Taiwan	2004	PLoS One. 2012; 7(10): e46997	TA763_A	TA763
	GQ332751	166	1281	427	KHC0704a	Human	Kaohsiung, Taiwan	Taiwan	2007	Am J Trop Med Hyg. 2010 Sep;83(3):658-63	TA763_A	TA763
	GU120142	166	1281	427	HL03-1	Chiggers	Hualien, Taiwan	Taiwan	2008	Appl Environ Microbiol. 2011 May;77(10):3398-405	TA763_A	TA763
	GQ332752	167	1296	432	NT0707a	Human	Nantou, Taiwan	Taiwan	2007	Am J Trop Med Hyg. 2010 Sep;83(3):658-63	TA763_A	TA763
	GU120139	168	1281	427	HL01	Chiggers	Hualien, Taiwan	Taiwan	2008	Appl Environ Microbiol. 2011 May;77(10):3398-405	TA763_A	TA763
	GU120141	169	1281	427	HL02-2	Chiggers	Hualien, Taiwan	Taiwan	2008	Appl Environ Microbiol. 2011 May;77(10):3398-405	TA763_A	TA763
	GU446606	170	1275	425	KM21-2	Chiggers	Kinmen, Taiwan	Taiwan	2009	Appl Environ Microbiol. 2011 May;77(10):3398-405	TA763_A	TA763
	GU446620	171	1281	427	OI10	Chiggers	Lan-Yu, Taiwan	Taiwan	2009	Appl Environ Microbiol. 2011 May;77(10):3398-405	TA763_A	TA763
	GU446621	172	1281	427	OI011	Chiggers	Lan-Yu, Taiwan	Taiwan	2009	Appl Environ Microbiol. 2011 May;77(10):3398-405	TA763_A	TA763
	HQ718449	173	1281	427	02QNg_VN	Human	QuangNgai, Vietnam	Vietnam	2009	Infect Genet Evol. 2013 Apr;15:35-42	TA763_A	TA763
	U80636	174	1296	432	TA763	Rodent	Thailand	Thailand	1963	Am J Trop Med Hyg. 2010 Sep;83(3):658-63.	TA763_A	TA763	√	PRJNA212454
	AF173040	175	1302	434	Omagari	Human	Akita, Japan	Japan	1990	FEMS Microbiol Lett. 1999 Nov 15;180(2):163-9	Kato_B	Kato
	M63382	175	1302	434	Kato	Human	Niigata, Japan	Japan	1955	J Biol Chem. 1992 Jun 25;267(18):12728-35	Kato_B	Kato	√	PRJNA212441
	AF173050	176	1284	428	LF-1	Chigger (Leptotrombidium fletcheri)	Malaysia	Malaysia	1993	FEMS Microbiol Lett. 1999 Nov 15;180(2):163-9	Kato_B	Kato
	AY636101	177	1302	434	Hualien-3	Human	Hualien, Taiwan	Taiwan	2003	PLoS One. 2012; 7(10): e46997	Kato_B	Kato
	AY714316	178	1284	428	Hualien-5	Human	Hualien, Taiwan	Taiwan	2003	PLoS One. 2012; 7(10): e46997	Kato_B	Kato
	AY714317	179	1284	428	Hualien-6	Human	Hualien, Taiwan	Taiwan	2002	PLoS One. 2012; 7(10): e46997	Kato_B	Kato
	GQ332761	180	1284	428	HC0605a	Human	Hsinchu, Taiwan	Taiwan	2006	Am J Trop Med Hyg. 2010 Sep;83(3):658-63	Kato_B	Kato
	GQ332762	181	1302	434	KM0607b	Human	Kinmen, Taiwan	Taiwan	2006	Am J Trop Med Hyg. 2010 Sep;83(3):658-63	Kato_B	Kato
	GU120143	182	1308	436	HL03-2	Chiggers	Hualien, Taiwan	Taiwan	2008	Appl Environ Microbiol. 2011 May;77(10):3398-405	Kato_B	Kato
	GU120148	183	1302	434	KM03	Chiggers	Kinmen, Taiwan	Taiwan	2003	Appl Environ Microbiol. 2011 May;77(10):3398-405	Kato_B	Kato
	GU120169	184	1284	428	TT03-2	Chiggers	Taitung, Taiwan	Taiwan	2008	Appl Environ Microbiol. 2011 May;77(10):3398-405	Kato_B	Kato
	GU120170	185	1278	426	TT04	Chiggers	Taitung, Taiwan	Taiwan	2008	Appl Environ Microbiol. 2011 May;77(10):3398-405	Kato_B	Kato
	GU446608	186	1284	428	OI01-2	Chiggers	Lan-Yu, Taiwan	Taiwan	2009	Appl Environ Microbiol. 2011 May;77(10):3398-405	Kato_B	Kato
	GU446610	187	1278	426	OI03-1	Chiggers	Lan-Yu, Taiwan	Taiwan	2009	Appl Environ Microbiol. 2011 May;77(10):3398-405	Kato_B	Kato
	GU446611	188	1278	426	OI03-2	Chiggers	Lan-Yu, Taiwan	Taiwan	2009	Appl Environ Microbiol. 2011 May;77(10):3398-405	Kato_B	Kato
	GU446612	189	1290	430	OI04	Chiggers	Lan-Yu, Taiwan	Taiwan	2009	Appl Environ Microbiol. 2011 May;77(10):3398-405	Kato_B	Kato
	U19904	190	1263	421	TA678	Rodent	Thailand	Thailand	1963	FEMS Microbiol Lett. 1997 Jul 1;152(1):37-44	Kato_B	Kato
	AY222629	191	1287	429	TW62R	Rodent	Kinmen, Taiwan	Taiwan	1999	Microbiol Immunol. 2003;47(8):577-83	Kato_A	Kato
	AY222633	191	1287	429	TW44R	Rodent	Lan-Yu, Taiwan	Taiwan	1990	Microbiol Immunol. 2003;47(8):577-83	Kato_A	Kato
	GU120151	191	1287	429	KM06	Chiggers	Kinmen, Taiwan	Taiwan	2008	Appl Environ Microbiol. 2011 May;77(10):3398-405	Kato_A	Kato
	GU446605	191	1287	429	KM21-1	Chiggers	Kinmen, Taiwan	Taiwan	2009	Appl Environ Microbiol. 2011 May;77(10):3398-405	Kato_A	Kato
	AY222641	192	1287	429	TWyu11	Rodent	Lan-Yu, Taiwan	Taiwan	1990	Microbiol Immunol. 2003;47(8):577-83	Kato_A	Kato
	AY714315	193	1287	429	Hualien-4	Human	Hualien, Taiwan	Taiwan	2003	PLoS One. 2012; 7(10): e46997	Kato_A	Kato
	GQ332763	193	1287	429	KHC0606b	Human	Kaohsiung, Taiwan	Taiwan	2006	Am J Trop Med Hyg. 2010 Sep;83(3):658-63	Kato_A	Kato
	EF213087	194	1305	435	FPW1038	Human	MaeRamat, Tak, Thailand	Thailand	2004	FEMS Immunol Med Microbiol. 2008 Apr;52(3):335-42	Kato_A	Kato
	GU120163	195	1287	429	TT01-1	Chiggers	Taitung, Taiwan	Taiwan	2008	Appl Environ Microbiol. 2011 May;77(10):3398-405	Kato_A	Kato
	GU446615	196	1293	431	OI06-1	Chiggers	Lan-Yu, Taiwan	Taiwan	2009	Appl Environ Microbiol. 2011 May;77(10):3398-405	Kato_A	Kato
	GU446619	197	1287	429	OI09	Chiggers	Lan-Yu, Taiwan	Taiwan	2009	Appl Environ Microbiol. 2011 May;77(10):3398-405	Kato_A	Kato
	HQ718420	198	1290	430	S0522327_KH	Human	PreyVeng, Cambodia	Cambodia	2008	Infect Genet Evol. 2013 Apr;15:35-42	Kato_A	Kato
	HQ718438	198	1290	430	T1009163Lu_KH	Human	Kandal, Cambodia	Cambodia	2009	Infect Genet Evol. 2013 Apr;15:35-42	Kato_A	Kato
	HQ718424	199	1293	431	S0923259_KH	Human	Kandal, Cambodia	Cambodia	2008	Infect Genet Evol. 2013 Apr;15:35-42	Kato_A	Kato
	HQ718425	199	1293	431	S0923262_KH	Human	Kandal, Cambodia	Cambodia	2008	Infect Genet Evol. 2013 Apr;15:35-42	Kato_A	Kato
	HQ718435	199	1293	431	T0928133_KH	Human	Kandal, Cambodia	Cambodia	2009	Infect Genet Evol. 2013 Apr;15:35-42	Kato_A	Kato
	HQ718442	199	1293	431	T1027262_KH	Human	PhnomPenh, Cambodia	Cambodia	2009	Infect Genet Evol. 2013 Apr;15:35-42	Kato_A	Kato
	U19905	200	1290	430	TA716	Rodent	Thailand	Thailand	1963	FEMS Microbiol Lett. 1997 Jul 1;152(1):37-44	Kato_A	Kato	√	PRJNA212457
	AB536749	201	1281	427	N.A.	Human	Mamurogawa, Yamagata, Japan	Japan	2007	Med. Entomol. Zool. 2009 60(4);317-321	Shimokoshi	Shimokoshi
	AB711341	202	1278	426	80-Yamagata-201	Human	Asahi-machi, Yamagata, Japan	Japan	2011	Microbiol Immunol. 2013 Feb;57(2):111-7	Shimokoshi	Shimokoshi
	M63381	202	1278	426	Shimokoshi	Human	Niigata, Japan	Japan	1980	J Biol Chem. 1992 Jun 25;267(18):12728-35	Shimokoshi	Shimokoshi	√	N.A.
	AB751254	203	1278	426	R08-m133	Chigger (Leptotrombidium palpale)	Yamagata, Asahi-machi, Japan	Japan	2012	Microbiol Immunol. 2013 Feb;57(2):111-7	Shimokoshi	Shimokoshi
	AF173042	204	1302	434	LX-1	Chigger (Leptotrombidium spp.)	Niigata, Japan	Japan	1986	FEMS Microbiol Lett. 1999 Nov 15;180(2):163-9	Shimokoshi	Shimokoshi
	AF201834	205	1287	429	Fuji	Chigger (Leptotrombidium fuji)	Obara, Aichi, Japan	Japan	1998	Microbiol. Immunol. 2000;44 (3), 201-204	Shimokoshi	Shimokoshi
	U80635	206	1311	437	TA686	Rodent	Thailand	Thailand	1963	Am J Trop Med Hyg. 2010 Oct 5; 83(4): 930–935.	TA686	Shimokoshi	√	N.A.
	* N.A.: Information not available
