# Supplementary material for: Diversification of Orientia tsutsugamushi genotypes by intragenic recombination and their potential expansion in endemic areas
Source: PLoS Negl Trop Dis. 2017 Mar 1;11(3):e0005408. doi: 10.1371/journal.pntd.0005408 (PMC5348041; doi:10.1371/journal.pntd.0005408)
Supplement: S3 Table — (XLS) [file pntd.0005408.s003.xls]

## Sheet: S3 Table
	S3 Table. Spatiotemporal information of nine mite species reported in endemic countries of scrub typhus.
	Leptotrombidium spp.	Country	Endemic area	Longitude	Latitude	Time of chigger collection	References
	L. akamushi	China	Fujian, China			N.A.	Med Vet Entomol. 1992 Oct;6(4):389-95
	L. akamushi	China	Guangdong, China			N.A.	Med Vet Entomol. 1992 Oct;6(4):389-95
	L. akamushi	Solomon Islands	Temotu, Solomon Islands	-10.7246	165.923	N.A.	Am J Trop Med Hyg. 1981 Jul;30(4):849-54.
	L. akamushi	Japan	Sunto, Shizuoka, Japan	35.3617	138.869	Jul, 1950 - Sep, 1951	Tsutsugamushi and Tsutsugamushi Disease, Tokyo, Japan: Igakushoin Ltd: Mar 1956, p 238-251
	L. akamushi	Japan	Kitakata, Fukushima, Japan	37.6511	139.875	Aug, 1954	Tsutsugamushi and Tsutsugamushi Disease, Tokyo, Japan: Igakushoin Ltd: Mar 1956, p 238-251
	L. akamushi	Japan	Kitakata, Fukushima, Japan	37.6511	139.875	Sep, 1954	Tsutsugamushi and Tsutsugamushi Disease, Tokyo, Japan: Igakushoin Ltd: Mar 1956, p 238-251
	L. akamushi	Japan	Agano, Niigata, Japan	37.8176	139.178	Jul, 1953	Tsutsugamushi and Tsutsugamushi Disease, Tokyo, Japan: Igakushoin Ltd: Mar 1956, p 238-251
	L. akamushi	Japan	Nishimurayama, Yamagata, Japan	38.3949	140.313	Jan, 1953	Tsutsugamushi and Tsutsugamushi Disease, Tokyo, Japan: Igakushoin Ltd: Mar 1956, p 238-251
	L. akamushi	Japan	Daisen, Akita, Japan	39.4287	140.454	May, 1950 - Jun, 1951	Tsutsugamushi and Tsutsugamushi Disease, Tokyo, Japan: Igakushoin Ltd: Mar 1956, p 238-251
	L. akamushi	Korea	Gwanak, Seoul, Korea	37.4429	126.961	1986 - 1987	Korean J Ecol 1988;11(1):17–28
	L. akamushi	Malaysia	Seaport Estate, Selangor, Malaysia	3.07072	101.366	1948	Bull World Health Organ. 1968;39(2):219-30.
	L. akamushi	Papua New Guinea	Papua New Guinea			N.A.	J Helminthol. 2005 Mar;79(1):1-14
	L. akamushi	Taiwan	Hualien, Hualien County, Taiwan	121.6	23.9831	2006 - 2010	Parasit Vectors. 2015 Dec 1;8:611
	L. chiangraiensis	Thailand	Chiangrai, Thailand			Sep, 1992 - Apr, 2001	Am J Trop Med Hyg. 2003 Nov;69(5):519-24
	L. chiangraiensis	Thailand	Phitsanulok, Thailand			Sep, 1992 - Apr, 2001	Am J Trop Med Hyg. 2003 Nov;69(5):519-24
	L. chiangraiensis	Thailand	Sukhothai, Thailand			Sep, 1992 - Apr, 2001	Am J Trop Med Hyg. 2003 Nov;69(5):519-24
	L. chiangraiensis	Thailand	Uttaradit , Thailand			Sep, 1992 - Apr, 2001	Am J Trop Med Hyg. 2003 Nov;69(5):519-24
	L. chiangraiensis	Thailand	Kanchanaburi, Thailand			Sep, 1992 - Apr, 2001	Am J Trop Med Hyg. 2003 Nov;69(5):519-24
	L. chiangraiensis	Thailand	Bangkok, Thailand			Sep, 1992 - Apr, 2001	Am J Trop Med Hyg. 2003 Nov;69(5):519-24
	L. chiangraiensis	Thailand	Nonthaburi, Thailand			Sep, 1992 - Apr, 2001	Am J Trop Med Hyg. 2003 Nov;69(5):519-24
	L. chiangraiensis	Thailand	Chumphon, Thailand			Jun, 2002 - Jul, 2004	Integr Zool. 2008 Dec;3(4):267-73
	L. chiangraiensis	Thailand	Nakhon Si Thammarat, Thailand			Jun, 2002 - Jul, 2004	Integr Zool. 2008 Dec;3(4):267-73
	L. chiangraiensis	Thailand	Surat Thani, Thailand			Jun, 2002 - Jul, 2004	Integr Zool. 2008 Dec;3(4):267-73
	L. chiangraiensis	Thailand	Chiangrai, Thailand			Jun, 2002 - Jul, 2004	Integr Zool. 2008 Dec;3(4):267-73
	L. chiangraiensis	Thailand	Nan, Thailand			Jun, 2002 - Jul, 2004	Integr Zool. 2008 Dec;3(4):267-73
	L. chiangraiensis	Thailand	Suphanburi, Thailand			Jun, 2002 - Jul, 2004	Integr Zool. 2008 Dec;3(4):267-73
	L. chiangraiensis	Thailand	Tak, Thailand			Jun, 2002 - Jul, 2004	Integr Zool. 2008 Dec;3(4):267-73
	L. chiangraiensis	Thailand	phetchaburi, Thailand			Jun, 2002 - Jul, 2004	Integr Zool. 2008 Dec;3(4):267-73
	L. chiangraiensis	Thailand	prachuap khiri khan, Thailand			Jun, 2002 - Jul, 2004	Integr Zool. 2008 Dec;3(4):267-73
	L. chiangraiensis	Thailand	Ubon Ratchathani, Thailand			Jun, 2002 - Jul, 2004	Integr Zool. 2008 Dec;3(4):267-73
	L. chiangraiensis	Thailand	Chonburi, Thailand			Jun, 2002 - Jul, 2004	Integr Zool. 2008 Dec;3(4):267-73
	L. chiangraiensis	Thailand	Sa Kaeo, Thailand			Jun, 2002 - Jul, 2004	Integr Zool. 2008 Dec;3(4):267-73
	L. chiangraiensis	Thailand	Khon Kaen, Thailand			Jun, 2002 - Jul, 2004	Integr Zool. 2008 Dec;3(4):267-73
	L. chiangraiensis	Thailand	Nakhon Ratchasima, Thailand			Jun, 2002 - Jul, 2004	Integr Zool. 2008 Dec;3(4):267-73
	L. chiangraiensis	Thailand	Udon Thani, Thailand			Jun, 2002 - Jul, 2004	Integr Zool. 2008 Dec;3(4):267-73
	L. chiangraiensis	Thailand	Muang Chiang Rai, Chiang Rai, Thailand	19.9733	99.8824	Jun, 2002 - Jul, 2004	Integr Zool. 2008 Dec;3(4):267-73
	L. chiangraiensis	Thailand	Mae Fa Luang, Chiang Rai, Thailand	20.15	99.5619	Jan, 1993 - Dec, 1996	J Med Entomol. 1998 Jul;35(4):551-5.
	L. chiangraiensis	Thailand	Mae Fa Luang, Chiang Rai, Thailand	20.1505	99.5619	N.A.	J Med Entomol. 2012 Nov;49(6):1270-5.
	L. chiangraiensis	Thailand	Mae Fa Luang, Chiang Rai, Thailand	20.1505	99.5619	N.A.	J Med Entomol. 2012 Nov;49(6):1270-5.
	L. chiangraiensis	Thailand	Mae Chan, Chiang Rai, Thailand	20.2125	99.8455	N.A.	J Med Entomol. 2012 Nov;49(6):1270-5.
	L. chiangraiensis	Thailand	Sung Noen, Khorat, Thailand			Sep, 1992 - Apr, 2001	Am J Trop Med Hyg. 2003 Nov;69(5):519-24
	L. chiangraiensis	Thailand	Mae Chan, Chiang Rai, Thailand			Jun, 2002 - Jul, 2004	Integr Zool. 2008 Dec;3(4):267-73
	L. deliense	Australia	Northern Terriotory, Australia	-9.58694	143.771	N.A.	Trans R Soc Trop Med Hyg. 2008 Apr;102(4):312-3
	L. deliense	Australia	Northern Terriotory, Australia	-6.70822	107.013	1977	Southeast Asian J Trop Med Public Health. 1980 Mar;11(1):71-80. Southeast Asian J Trop Med Public Health. 1980 Mar;11(1):71-80.
	L. deliense	China	Guangxi, China			N.A.	Med Vet Entomol. 1992 Oct;6(4):389-95
	L. deliense	China	Fujian, China			N.A.	Med Vet Entomol. 1992 Oct;6(4):389-95
	L. deliense	China	Anhui, China			N.A.	Med Vet Entomol. 1992 Oct;6(4):389-95
	L. deliense	China	Guangdong, China			N.A.	Med Vet Entomol. 1992 Oct;6(4):389-95
	L. deliense	China	Xizang, China			1922	Med Vet Entomol. 1992 Oct;6(4):389-95
	L. deliense	China	Hubei, China			N.A.	Med Vet Entomol. 1992 Oct;6(4):389-95
	L. deliense	China	Hunan, China			N.A.	Med Vet Entomol. 1992 Oct;6(4):389-95
	L. deliense	China	Yunnan, China			1984	Med Vet Entomol. 1992 Oct;6(4):389-95
	L. deliense	China	Jiangsu, China			N.A.	Med Vet Entomol. 1992 Oct;6(4):389-95
	L. deliense	China	Zhejiang, China			1922	Med Vet Entomol. 1992 Oct;6(4):389-95
	L. deliense	Maldive	Gadhdhoo, Maldive	0.288865	73.4556	Jul, 2002 - Aug, 2002	Emerg Infect Dis. 2003 Dec;9(12):1638-41
	L. deliense	Pakistan	Multan, Pakistan	30.1984	71.4687	1968	Bull World Health Organ. 1968;39(2):219-30.
	L. deliense	Pakistan	Barki Rd Lahore, Pakistan	31.5053	74.4562	1968	Bull World Health Organ. 1968;39(2):219-30.
	L. deliense	Pakistan	Gilgit, Pakistan	35.9194	74.306	1968	Bull World Health Organ. 1968;39(2):219-30.
	L. deliense	Philippines	Mindanao Island, Philippines	6.33333	124.95	N.A.	J Med Entomol. 1992 Mar;29(2):284-92.
	L. deliense	Philippines	Mindanao Island, Philippines	6.94376	126.247	N.A.	J Med Entomol. 1992 Mar;29(2):284-92.
	L. deliense	Philippines	Mindanao Island, Philippines	7.10917	126.312	N.A.	J Med Entomol. 1992 Mar;29(2):284-92.
	L. deliense	Philippines	Mindanao Island, Philippines	7.19071	125.455	N.A.	J Med Entomol. 1992 Mar;29(2):284-92.
	L. deliense	Philippines	Mindanao Island, Philippines	7.21667	124.25	N.A.	J Med Entomol. 1992 Mar;29(2):284-92.
	L. deliense	Philippines	Mindanao Island, Philippines	8.2175	123.637	N.A.	J Med Entomol. 1992 Mar;29(2):284-92.
	L. deliense	Philippines	Mindanao Island, Philippines	8.26719	123.383	N.A.	J Med Entomol. 1992 Mar;29(2):284-92.
	L. deliense	Philippines	Mindanao Island, Philippines	8.38863	123.169	N.A.	J Med Entomol. 1992 Mar;29(2):284-92.
	L. deliense	Philippines	Mindanao Island, Philippines	8.54049	126.114	N.A.	J Med Entomol. 1992 Mar;29(2):284-92.
	L. deliense	Philippines	Palawan Island, Philippines	8.77651	117.823	N.A.	J Med Entomol. 1992 Mar;29(2):284-92.
	L. deliense	Philippines	Mindanao Island, Philippines	9.23333	126.067	N.A.	J Med Entomol. 1992 Mar;29(2):284-92.
	L. deliense	Philippines	Mindanao Island, Philippines	9.24587	126.107	N.A.	J Med Entomol. 1992 Mar;29(2):284-92.
	L. deliense	Philippines	Negros Island, Philippines	9.30684	123.305	N.A.	J Med Entomol. 1992 Mar;29(2):284-92.
	L. deliense	Philippines	Negros Island, Philippines	9.35397	123.179	N.A.	J Med Entomol. 1992 Mar;29(2):284-92.
	L. deliense	Philippines	Palawan Island, Philippines	10.3248	119.346	N.A.	J Med Entomol. 1992 Mar;29(2):284-92.
	L. deliense	Philippines	Leyte island, Philippines	10.6123	124.966	N.A.	J Med Entomol. 1992 Mar;29(2):284-92.
	L. deliense	Philippines	Leyte island, Philippines	10.6521	124.853	N.A.	J Med Entomol. 1992 Mar;29(2):284-92.
	L. deliense	Philippines	Leyte island, Philippines	10.9833	124.9	N.A.	J Med Entomol. 1992 Mar;29(2):284-92.
	L. deliense	Philippines	Leyte island, Philippines	11.0119	124.812	N.A.	J Med Entomol. 1992 Mar;29(2):284-92.
	L. deliense	Philippines	Leyte island, Philippines	11.1221	125.021	N.A.	J Med Entomol. 1992 Mar;29(2):284-92.
	L. deliense	Philippines	Leyte island, Philippines	11.1627	124.988	N.A.	J Med Entomol. 1992 Mar;29(2):284-92.
	L. deliense	Philippines	Biliran Island, Philippines	11.5833	124.464	N.A.	J Med Entomol. 1992 Mar;29(2):284-92.
	L. deliense	Philippines	Luzon Island, Philippines	11.7833	124.333	N.A.	J Med Entomol. 1992 Mar;29(2):284-92.
	L. deliense	Philippines	Mindoro Island, Philippines	12.3474	121.066	N.A.	J Med Entomol. 1992 Mar;29(2):284-92.
	L. deliense	Philippines	Mindoro Island, Philippines	12.4197	121.076	N.A.	J Med Entomol. 1992 Mar;29(2):284-92.
	L. deliense	Philippines	Luzon Island, Philippines	14.4275	121.427	N.A.	J Med Entomol. 1992 Mar;29(2):284-92.
	L. deliense	Philippines	Luzon Island, Philippines	16.02	120.231	N.A.	J Med Entomol. 1992 Mar;29(2):284-92.
	L. deliense	Philippines	Luzon Island, Philippines	16.4023	120.596	N.A.	J Med Entomol. 1992 Mar;29(2):284-92.
	L. deliense	Philippines	Luzon Island, Philippines	16.9754	121.811	N.A.	J Med Entomol. 1992 Mar;29(2):284-92.
	L. deliense	Solomon Islands	Vanua Lava, Solomon Islands	-13.8443	167.447	N.A.	Am J Trop Med Hyg. 1981 Jul;30(4):849-54.
	L. deliense	Solomon Islands	Mota Lava, Solomon Islands	-13.6794	167.671	N.A.	Am J Trop Med Hyg. 1981 Jul;30(4):849-54.
	L. deliense	Taiwan	Lienchiang, Taiwan	26.1511	119.927	May, 2002	Am J Trop Med Hyg. 2007 Nov;77(5):883-90
	L. deliense	Thailand	Chiangrai, Thailand			Sep, 1992 - Apr, 2001	Am J Trop Med Hyg. 2003 Nov;69(5):519-24
	L. deliense	Thailand	Nonthaburi, Thailand			Sep, 1992 - Apr, 2001	Am J Trop Med Hyg. 2003 Nov;69(5):519-24
	L. deliense	Thailand	Chumphon, Thailand			Jun, 2002 - Jul, 2004	Integr Zool. 2008 Dec;3(4):267-73
	L. deliense	Thailand	Nakhon Si Thammarat, Thailand			Jun, 2002 - Jul, 2004	Integr Zool. 2008 Dec;3(4):267-73
	L. deliense	Thailand	Surat Thani, Thailand			Jun, 2002 - Jul, 2004	Integr Zool. 2008 Dec;3(4):267-73
	L. deliense	Thailand	Chiangrai, Thailand			Jun, 2002 - Jul, 2004	Integr Zool. 2008 Dec;3(4):267-73
	L. deliense	Thailand	Nan, Thailand			Jun, 2002 - Jul, 2004	Integr Zool. 2008 Dec;3(4):267-73
	L. deliense	Thailand	Suphanburi, Thailand			Jun, 2002 - Jul, 2004	Integr Zool. 2008 Dec;3(4):267-73
	L. deliense	Thailand	Tak, Thailand			Jun, 2002 - Jul, 2004	Integr Zool. 2008 Dec;3(4):267-73
	L. deliense	Thailand	phetchaburi, Thailand			Jun, 2002 - Jul, 2004	Integr Zool. 2008 Dec;3(4):267-73
	L. deliense	Thailand	prachuap khiri khan, Thailand			Jun, 2002 - Jul, 2004	Integr Zool. 2008 Dec;3(4):267-73
	L. deliense	Thailand	Ubon Ratchathani, Thailand			Jun, 2002 - Jul, 2004	Integr Zool. 2008 Dec;3(4):267-73
	L. deliense	Thailand	Chonburi, Thailand			Jun, 2002 - Jul, 2004	Integr Zool. 2008 Dec;3(4):267-73
	L. deliense	Thailand	Sa Kaeo, Thailand			Jun, 2002 - Jul, 2004	Integr Zool. 2008 Dec;3(4):267-73
	L. deliense	Thailand	Khon Kaen, Thailand			Jun, 2002 - Jul, 2004	Integr Zool. 2008 Dec;3(4):267-73
	L. deliense	Thailand	Nakhon Ratchasima, Thailand			Jun, 2002 - Jul, 2004	Integr Zool. 2008 Dec;3(4):267-73
	L. deliense	Thailand	Udon Thani, Thailand			Jun, 2002 - Jul, 2004	Integr Zool. 2008 Dec;3(4):267-73
	L. deliense	Australia	Porter Promenade Mission Beach, Northern Terriotory, Australia	-17.8691	146.106	N.A.	Trans R Soc Trop Med Hyg. 2008 Apr;102(4):312-3
	L. deliense	Australia	Mossman, Northern Terriotory, Australia	-16.4608	145.373	N.A.	Trans R Soc Trop Med Hyg. 2008 Apr;102(4):312-3
	L. deliense	Australia	Drumduff Rd Palmer, Queens land, Australia	-16.0761	143.037	N.A.	Ann N Y Acad Sci. 2006 Oct;1078:74-9
	L. deliense	Australia	Litchfield Park, Northern Terriotory, Australia	-13.041	130.923	Dec, 1990	Australian Journal of Entomology 1993; 32(3): 207-208
	L. deliense	Australia	Litchfield Park, Northern Terriotory, Australia	-13.041	130.923	N.A.	Ann N Y Acad Sci. 2006 Oct;1078:74-9
	L. deliense	Australia	Litchfield Park, Northern Terriotory, Australia	-13.041	130.923	N.A.	Trans R Soc Trop Med Hyg. 2008 Apr;102(4):312-3
	L. deliense	Australia	Maningrida, Northern Terriotory, Australia	-12.0946	134.177	1945	J Helminthol. 2005 Mar;79(1):1-14
	L. deliense	Australia	Darnley Island, Queens Land, Australia	-9.58694	143.771	N.A.	Ann N Y Acad Sci. 2006 Oct;1078:74-9
	L. deliense	Australia	Darnley Island, Northern Terriotory, Australia	-9.58694	143.771	N.A.	Trans R Soc Trop Med Hyg. 2008 Apr;102(4):312-3
	L. deliense	Australia	Derby-West Kimberley, Western Australia, Australia			N.A.	Ann N Y Acad Sci. 2006 Oct;1078:74-9
	L. deliense	China	Shantou, Guangdong, China	23.4214	117.078	May, 1998 - Apr, 1999	Southeast Asian J Trop Med Public Health. 2001 Sep;32(3):541-6
	L. deliense	China	Fuzhou, Fujian, China	25.5467	119.777	Apr, 2004 - May, 2004	Ann N Y Acad Sci. 2006 Oct;1078:188-96
	L. deliense	China	Fuzhou, Fujian, China	25.5467	119.777	Apr, 2004 - May, 2004	Ann N Y Acad Sci. 2006 Oct;1078:188-96
	L. deliense	China	Fuzhou, Fujian, China	25.5467	119.777	Apr, 2002 - May, 2002	Emerg Infect Dis. 2006 Sep;12(9):1463-5
	L. deliense	China	Dali Baizuzizhizhou, Yunnan, China	25.8007	100.193	2003 - 2004	Parasitol Res. 2013 Oct;112(10):3543-9
	L. deliense	China	D Tibetan, Yunnan, China			2001 - 2009	Med Vet Entomol. 2013 Jun;27(2):194-202
	L. deliense	China	Xishuangbanna Dai, Yunnan, China			2001 - 2009	Med Vet Entomol. 2013 Jun;27(2):194-202
	L. deliense	China	Pu'er, Yunnan, China			2001 - 2009	Med Vet Entomol. 2013 Jun;27(2):194-202
	L. deliense	China	Honghe Hani and Yi, Yunnan, China			2001 - 2009	Med Vet Entomol. 2013 Jun;27(2):194-202
	L. deliense	China	Nujiang Lisu, Yunnan, China			2001 - 2009	Med Vet Entomol. 2013 Jun;27(2):194-202
	L. deliense	China	Yibin, Yunnan, China			2001 - 2009	Med Vet Entomol. 2013 Jun;27(2):194-202
	L. deliense	China	D Tibetan, Yunnan, China			2001 - 2009	Med Vet Entomol. 2013 Jun;27(2):194-202
	L. deliense	China	Lijiang, Yunnan, China			2001 - 2009	Med Vet Entomol. 2013 Jun;27(2):194-202
	L. deliense	China	Zhaotong, Yunnan, China			2001 - 2009	Med Vet Entomol. 2013 Jun;27(2):194-202
	L. deliense	China	Dali Bai, Yunnan, China			2001 - 2009	Med Vet Entomol. 2013 Jun;27(2):194-202
	L. deliense	China	Dali Bai, Yunnan, China			2001 - 2009	Med Vet Entomol. 2013 Jun;27(2):194-202
	L. deliense	China	Qujing, Yunnan, China			2001 - 2009	Med Vet Entomol. 2013 Jun;27(2):194-202
	L. deliense	China	Dali Bai, Yunnan, China			2001 - 2009	Med Vet Entomol. 2013 Jun;27(2):194-202
	L. deliense	China	Dehong Dai and Jingpo, Yunnan, China			2001 - 2009	Med Vet Entomol. 2013 Jun;27(2):194-202
	L. deliense	China	Yuxi, Yunnan, China			2001 - 2009	Med Vet Entomol. 2013 Jun;27(2):194-202
	L. deliense	China	Wenshan Zhuang and Miao, Yunnan, China			2001 - 2009	Med Vet Entomol. 2013 Jun;27(2):194-202
	L. deliense	China	Wenshan Zhuang and Miao, Yunnan, China			2001 - 2009	Med Vet Entomol. 2013 Jun;27(2):194-202
	L. deliense	China	Pu'er, Yunnan, China			2001 - 2009	Med Vet Entomol. 2013 Jun;27(2):194-202
	L. deliense	China	Honghe Hani and Yi, Yunnan, China			2001 - 2009	Med Vet Entomol. 2013 Jun;27(2):194-202
	L. deliense	China	Paracel Islands, China	112.022	16.3394	May, 2000	Southeast Asian J Trop Med Public Health. 2002 Sep;33(3):551-6
	L. deliense	India	Kolkata,West Bengal, India	22.5481	88.3014	N.A.	J Paramed Sci (2014) 5(2):2–6
	L. deliense	India	Makaibari Tea Garden, West Bengal, India	26.8535	88.2599	N.A.	Indian J Public Health. 2011 Apr-Jun;55(2):92-9
	L. deliense	India	Soureni, West Bengal, India	26.8605	88.2035	N.A.	Indian J Public Health. 2011 Apr-Jun;55(2):92-9
	L. deliense	India	Ambootia, West Bengal, India	26.8771	88.2525	N.A.	Indian J Public Health. 2011 Apr-Jun;55(2):92-9
	L. deliense	India	Kurseong, West Bengal, India	26.8821	88.2789	N.A.	Indian J Public Health. 2011 Apr-Jun;55(2):92-9
	L. deliense	India	Faridabad, Haryana, India	28.4597	77.2463	N.A.	J Commun Dis. 1989 Dec;21(4):360-4
	L. deliense	Indonesia	South Bolaang Mongondow ,North Celebes, Indonesia	0.45	124.29	1985	Med Vet Entomol. 1991 Jan;5(1):1-7
	L. deliense	Indonesia‎	Kabupaten Bolaang Mongondow Selatan, Sulawesi Utara, Indonesia ‎	0.342	123.53	1985	Med Vet Entomol. 1991 Jan;5(1):1-7
	L. deliense	Japan	Kagoshima, Kagoshima, Japan	29.8731	129.856	Jun, 2010	Exp Appl Acarol. 2014 Sep;64(1):33-47.
	L. deliense	Malaysia	Kota Tinggi, Johor, Malaysia	1.7547	103.838	N.A.	Asian Pac J Trop Biomed. 2011 Jan;1(1):1-5.
	L. deliense	Malaysia	Sematan, Sarawak, Malaysia	1.81141	109.777	1968	Southeast Asian J Trop Med Public Health. 1977 Jun;8(2):200-6
	L. deliense	Malaysia	Hutan Rizab Panti, Johor, Malaysia	1.82278	103.879	N.A.	Asian Pac J Trop Biomed. 2011 Jan;1(1):1-5.
	L. deliense	Malaysia	Kota Tinggi, Johor, Malaysia	1.826	103.836	N.A.	Asian Pac J Trop Biomed. 2011 Jan;1(1):1-5.
	L. deliense	Malaysia	Kota Tinggi, Johor, Malaysia	1.88857	103.851	N.A.	Asian Pac J Trop Biomed. 2011 Jan;1(1):1-5.
	L. deliense	Malaysia	Endau-Kluang Wild Life Reserve, Selangor, Malaysia	2.46667	103.5	N.A.	Southeast Asian J Trop Med Public Health. 2003 Dec;34(4):826-30.
	L. deliense	Malaysia	Port Dickson, Negeri Sembilan, Malaysia	2.53642	101.807	2004 - 2006	Trop Biomed. 2009 Dec;26(3):303-11
	L. deliense	Malaysia	Lalang, Selangor, Malaysia	2.60598	101.693	N.A.	Southeast Asian J Trop Med Public Health. 1977 Jun;8(2):217-20
	L. deliense	Malaysia	Seaport Estate, Selangor, Malaysia	3.07072	101.366	1948	Bull World Health Organ. 1968;39(2):219-30.
	L. deliense	Malaysia	Kuala Lumpur, Wilayah Persekutuan Kuala Lumpur, Malaysia	3.16607	101.698	2004 - 2006	Trop Biomed. 2009 Dec;26(3):303-11
	L. deliense	Malaysia	Kuala Lumpur, Wilayah Persekutuan Kuala Lumpur, Malaysia	3.16937	101.735	2004 - 2006	Trop Biomed. 2009 Dec;26(3):303-11
	L. deliense	Malaysia	Kuala Lumpur, Wilayah Persekutuan Kuala Lumpur, Malaysia	3.18767	101.705	2004 - 2006	Trop Biomed. 2009 Dec;26(3):303-11
	L. deliense	Malaysia	Kuala Lumpur, Wilayah Persekutuan Kuala Lumpur, Malaysia	3.20957	101.651	2004 - 2006	Trop Biomed. 2009 Dec;26(3):303-11
	L. deliense	Malaysia	Kuala Lumpur, Wilayah Persekutuan Kuala Lumpur, Malaysia	3.21086	101.646	2004 - 2006	Trop Biomed. 2009 Dec;26(3):303-11
	L. deliense	Malaysia	Kuala Lumpur, Wilayah Persekutuan Kuala Lumpur, Malaysia	3.23486	101.63	2004 - 2006	Trop Biomed. 2009 Dec;26(3):303-11
	L. deliense	Malaysia	Sipitang, Sabah, Malaysia	5.07547	115.551	1968	Southeast Asian J Trop Med Public Health. 1977 Jun;8(2):200-6
	L. deliense	Malaysia	Sipitang, Sabah, Malaysia	5.07919	115.551	1968	Southeast Asian J Trop Med Public Health. 1977 Jun;8(2):200-6
	L. deliense	Malaysia	Dabong, Kelantan, Malaysia	5.36976	102.014	May, 2003	Southeast Asian J Trop Med Public Health. 2005 Sep;36(5):1125-31.
	L. deliense	Malaysia	Dabong, Kelantan, Malaysia	5.36976	102.014	May, 2003	Southeast Asian J Trop Med Public Health. 2005 Sep;36(5):1125-31.
	L. deliense	Malaysia	Pendang, Kedah, Malaysia	6.00566	100.573	Mar, 2003	Southeast Asian J Trop Med Public Health. 2008 May;39(3):496-506.
	L. deliense	Malaysia	Pendang, Kedah, Malaysia	6.01483	100.575	Mar, 2003	Southeast Asian J Trop Med Public Health. 2008 May;39(3):496-506.
	L. deliense	Malaysia	Pendang, Kedah, Malaysia	6.01483	100.575	Mar, 2003	Southeast Asian J Trop Med Public Health. 2008 May;39(3):496-506.
	L. deliense	Malaysia	Pokok Sena, Kedah, Malaysia	6.10016	100.551	Mar, 2003	Southeast Asian J Trop Med Public Health. 2008 May;39(3):496-506.
	L. deliense	Malaysia	Kudat, Sabah, Malaysia	6.96667	116.817	1968	Southeast Asian J Trop Med Public Health. 1977 Jun;8(2):200-6
	L. deliense	Malaysia‎	Teriang, Pahang, Malaysia ‎	3.13688	102.621	N.A.	Southeast Asian J Trop Med Public Health. 2003 Dec;34(4):826-30.
	L. deliense	Malaysia‎	Kuala Selangor, Selangor, Malaysia ‎	3.33792	101.249	Jun, 2005	Trop Biomed. 2005 Dec;22(2):243-7
	L. deliense	Malaysia‎	Tanjong Karang, Selangor, Malaysia ‎	3.42419	101.185	2004 - 2006	Trop Biomed. 2009 Dec;26(3):303-11
	L. deliense	Malaysia‎	Sungai Besar, Selangor, Malaysia ‎	3.67349	101.085	N.A.	Southeast Asian J Trop Med Public Health. 2003 Dec;34(4):826-30.
	L. deliense	Malaysia‎	Kuala Kubu Baru, Selangor, Malaysia ‎	3.67736	101.397	N.A.	Southeast Asian J Trop Med Public Health. 2003 Dec;34(4):826-30.
	L. deliense	Malaysia‎	Bekenu, Sarawak, Malaysia ‎	3.98373	113.78	1968	Southeast Asian J Trop Med Public Health. 1977 Jun;8(2):200-6
	L. deliense	Malaysia‎	Miri, Sarawak, Malaysia ‎	4.37826	113.976	1968	Southeast Asian J Trop Med Public Health. 1977 Jun;8(2):200-6
	L. deliense	Pakistan	Kaghan Valley, Khyber Pakhtoonkhwa, Pakistan	34.877	73.6945	1968	Bull World Health Organ. 1968;39(2):219-30.
	L. deliense	Papua New Guinea	Papua New Guinea			N.A.	J Helminthol. 2005 Mar;79(1):1-14
	L. deliense	Philippines	Danao, Bohol, Philippines	9.94742	124.22	N.A.	J Med Entomol. 1992 Mar;29(2):284-92.
	L. deliense	Taiwan	Magong , Penghu, Taiwan	23.5667	119.583	2006 - 2010	Vector Borne Zoonotic Dis. 2013 Mar;13(3):154-9.
	L. deliense	Taiwan	Huxi, Penghu, Taiwan	23.5833	119.667	2006 - 2010	Vector Borne Zoonotic Dis. 2013 Mar;13(3):154-9.
	L. deliense	Taiwan	Xiyu, Penghu, Taiwan	23.6055	119.514	2006 - 2010	Vector Borne Zoonotic Dis. 2013 Mar;13(3):154-9.
	L. deliense	Taiwan	Baisha, Penghu, Taiwan	23.664	119.595	2006 - 2010	Vector Borne Zoonotic Dis. 2013 Mar;13(3):154-9.
	L. deliense	Taiwan	Shoufeng, Hualien, Taiwan	23.8667	121.517	Jan, 2007 - Mar, 2007	Med Vet Entomol. 2011 Jun;25(2):169-77
	L. deliense	Taiwan	Shoufeng, Hualien, Taiwan	23.9152	121.566	Jan, 2007 - Mar, 2008	Journal of Applied Ecology 2011; 48(1): 192-198
	L. deliense	Taiwan	Quanzhou, Fujian, Taiwan			Aug, 1999 - Dec, 1999 | Feb, 2000 - Jun, 2000	Formosan Entomol. 2004 24: 257-272
	L. deliense	Taiwan	Yilan, Yilan County, Taiwan	121.738	24.7021	2006 - 2010	Parasit Vectors. 2015 Dec 1;8:611
	L. deliense	Taiwan	Hualien, Hualien County, Taiwan	121.6	23.9831	2006 - 2010	Parasit Vectors. 2015 Dec 1;8:611
	L. deliense	Taiwan	Taichung, Taichung City, Taiwan	120.674	24.1477	2006 - 2010	Parasit Vectors. 2015 Dec 1;8:611
	L. deliense	Taiwan	Penghu, Penghu County, Taiwan	119.596	23.6489	2006 - 2010	Parasit Vectors. 2015 Dec 1;8:611
	L. deliense	Thailand	Ban Pong, Ratchaburi, Thailand	13.8462	99.8655	2006 - 2007	Emerg Infect Dis. 2013 May;19(5):774-7.
	L. deliense	Thailand	Mueang Phitsanulok, Phitsanulok, Thailand	16.7976	100.278	Mar, 1989 - Feb, 1990	J Med Entomol. 1998 Jul;35(4):551-5.
	L. deliense	Thailand	Nam Pat, Uttaradit , Thailand	17.8925	100.977	Mar, 1989 - Feb, 1990	J Med Entomol. 1998 Jul;35(4):551-5.
	L. deliense	Thailand	Muang Chiang Rai, Chiang Rai, Thailand	19.9733	99.8824	Jun, 2002 - Jul, 2004	Integr Zool. 2008 Dec;3(4):267-73
	L. deliense	Thailand	Bang Kruai, Bangkruai, Thailand			Aug, 1992 - Sep, 1992	Acta Trop. 2000 Dec 1;77(3):279-85.
	L. deliense	China	Yunnan, China			2001 - 2013	Parasitol Res. 2015 Aug; 114(8):2815-33
	L. flectcheri	Philippines	Mindanao Island, Philippines	6.33333	124.95	N.A.	J Med Entomol. 1992 Mar;29(2):284-92.
	L. flectcheri	Philippines	Mindanao Island, Philippines	7.10917	126.312	N.A.	J Med Entomol. 1992 Mar;29(2):284-92.
	L. flectcheri	Philippines	Mindanao Island, Philippines	7.19071	125.455	N.A.	J Med Entomol. 1992 Mar;29(2):284-92.
	L. flectcheri	Philippines	Mindanao Island, Philippines	7.21667	124.25	N.A.	J Med Entomol. 1992 Mar;29(2):284-92.
	L. flectcheri	Philippines	Mindanao Island, Philippines	8.13981	124.917	N.A.	J Med Entomol. 1992 Mar;29(2):284-92.
	L. flectcheri	Philippines	Mindanao Island, Philippines	8.2175	123.637	N.A.	J Med Entomol. 1992 Mar;29(2):284-92.
	L. flectcheri	Philippines	Mindanao Island, Philippines	8.22	123.63	N.A.	J Med Entomol. 1992 Mar;29(2):284-92.
	L. flectcheri	Philippines	Mindanao Island, Philippines	8.26719	123.383	N.A.	J Med Entomol. 1992 Mar;29(2):284-92.
	L. flectcheri	Philippines	Mindanao Island, Philippines	8.38863	123.169	N.A.	J Med Entomol. 1992 Mar;29(2):284-92.
	L. flectcheri	Philippines	Mindanao Island, Philippines	9.12219	125.538	N.A.	J Med Entomol. 1992 Mar;29(2):284-92.
	L. flectcheri	Philippines	Leyte island, Philippines	11.0119	124.812	N.A.	J Med Entomol. 1992 Mar;29(2):284-92.
	L. flectcheri	Philippines	Luzon Island, Philippines	16.02	120.231	N.A.	J Med Entomol. 1992 Mar;29(2):284-92.
	L. flectcheri	Philippines	Luzon Island, Philippines	16.4023	120.596	N.A.	J Med Entomol. 1992 Mar;29(2):284-92.
	L. flectcheri	Indonesia	Indonesia			N.A.	Kawamura A, et al., Tsutsugamushi Disease. Tokyo, Japan: University of Tokyo Press; 1995. p170
	L. flectcheri	Malaysia	Sematan, Sarawak, Malaysia	1.81141	109.777	1968	Southeast Asian J Trop Med Public Health. 1977 Jun;8(2):200-6
	L. flectcheri	Malaysia	Lalang, Selangor, Malaysia	2.60598	101.693	N.A.	Southeast Asian J Trop Med Public Health. 1977 Jun;8(2):217-20
	L. imphalum	China	Fujian, China			N.A.	Med Vet Entomol. 1992 Oct;6(4):389-95
	L. imphalum	China	Xizang, China			1922	Med Vet Entomol. 1992 Oct;6(4):389-95
	L. imphalum	China	Yunnan, China			1984	Med Vet Entomol. 1992 Oct;6(4):389-95
	L. imphalum	Thailand	Chiangrai, Thailand			Sep, 1992 - Apr, 2001	Am J Trop Med Hyg. 2003 Nov;69(5):519-24
	L. imphalum	Thailand	Phitsanulok, Thailand			Sep, 1992 - Apr, 2001	Am J Trop Med Hyg. 2003 Nov;69(5):519-24
	L. imphalum	Thailand	Sukhothai, Thailand			Sep, 1992 - Apr, 2001	Am J Trop Med Hyg. 2003 Nov;69(5):519-24
	L. imphalum	Thailand	Uttaradit , Thailand			Sep, 1992 - Apr, 2001	Am J Trop Med Hyg. 2003 Nov;69(5):519-24
	L. imphalum	Thailand	Kanchanaburi, Thailand			Sep, 1992 - Apr, 2001	Am J Trop Med Hyg. 2003 Nov;69(5):519-24
	L. imphalum	Thailand	Bangkok, Thailand			Sep, 1992 - Apr, 2001	Am J Trop Med Hyg. 2003 Nov;69(5):519-24
	L. imphalum	Thailand	Nonthaburi, Thailand			Sep, 1992 - Apr, 2001	Am J Trop Med Hyg. 2003 Nov;69(5):519-24
	L. imphalum	Thailand	Chumphon, Thailand			Jun, 2002 - Jul, 2004	Integr Zool. 2008 Dec;3(4):267-73
	L. imphalum	Thailand	Nakhon Si Thammarat, Thailand			Jun, 2002 - Jul, 2004	Integr Zool. 2008 Dec;3(4):267-73
	L. imphalum	Thailand	Surat Thani, Thailand			Jun, 2002 - Jul, 2004	Integr Zool. 2008 Dec;3(4):267-73
	L. imphalum	Thailand	Chiangrai, Thailand			Jun, 2002 - Jul, 2004	Integr Zool. 2008 Dec;3(4):267-73
	L. imphalum	Thailand	Nan, Thailand			Jun, 2002 - Jul, 2004	Integr Zool. 2008 Dec;3(4):267-73
	L. imphalum	Thailand	Suphanburi, Thailand			Jun, 2002 - Jul, 2004	Integr Zool. 2008 Dec;3(4):267-73
	L. imphalum	Thailand	Tak, Thailand			Jun, 2002 - Jul, 2004	Integr Zool. 2008 Dec;3(4):267-73
	L. imphalum	Thailand	phetchaburi, Thailand			Jun, 2002 - Jul, 2004	Integr Zool. 2008 Dec;3(4):267-73
	L. imphalum	Thailand	prachuap khiri khan, Thailand			Jun, 2002 - Jul, 2004	Integr Zool. 2008 Dec;3(4):267-73
	L. imphalum	Thailand	Ubon Ratchathani, Thailand			Jun, 2002 - Jul, 2004	Integr Zool. 2008 Dec;3(4):267-73
	L. imphalum	Thailand	Chonburi, Thailand			Jun, 2002 - Jul, 2004	Integr Zool. 2008 Dec;3(4):267-73
	L. imphalum	Thailand	Sa Kaeo, Thailand			Jun, 2002 - Jul, 2004	Integr Zool. 2008 Dec;3(4):267-73
	L. imphalum	Thailand	Khon Kaen, Thailand			Jun, 2002 - Jul, 2004	Integr Zool. 2008 Dec;3(4):267-73
	L. imphalum	Thailand	Nakhon Ratchasima, Thailand			Jun, 2002 - Jul, 2004	Integr Zool. 2008 Dec;3(4):267-73
	L. imphalum	Thailand	Udon Thani, Thailand			Jun, 2002 - Jul, 2004	Integr Zool. 2008 Dec;3(4):267-73
	L. imphalum	China	Dali Baizuzizhizhou, Yunnan, China	25.8007	100.193	2003 - 2004	Parasitol Res. 2013 Oct;112(10):3543-9
	L. imphalum	Taiwan	Yuli, Hualien, Taiwan	23.3538	121.329	Jan, 2007 - Mar, 2007	Parasitology. 2011 Mar;138(3):344-53
	L. imphalum	Taiwan	Shoufeng, Hualien, Taiwan	23.8667	121.517	Jan, 2007 - Mar, 2007	Med Vet Entomol. 2011 Jun;25(2):169-77
	L. imphalum	Taiwan	Shoufeng, Hualien, Taiwan	23.9152	121.566	Jan, 2007 - Mar, 2008	Journal of Applied Ecology 2011; 48(1): 192-198
	L. imphalum	Taiwan	Quanzhou, Fujian, Taiwan			Aug, 1999 - Dec, 1999 | Feb, 2000 - Jun, 2000	Formosan Entomol. 2004 24: 257-272
	L. imphalum	Taiwan	Yilan, Yilan County, Taiwan	121.738	24.7021	2006 - 2010	Parasit Vectors. 2015 Dec 1;8:611
	L. imphalum	Thailand	Mae Fa Luang, Chiang Rai, Thailand	20.15	99.5619	Jan, 1993 - Dec, 1996	J Med Entomol. 1998 Jul;35(4):551-5.
	L. imphalum	Thailand	Mae Fa Luang, Chiang Rai, Thailand	20.1505	99.5619	N.A.	J Med Entomol. 2012 Nov;49(6):1270-5.
	L. imphalum	Thailand	Mae Fa Luang, Chiang Rai, Thailand	20.1505	99.5619	N.A.	J Med Entomol. 2012 Nov;49(6):1270-5.
	L. imphalum	Thailand	Mae Chan, Chiang Rai, Thailand	20.2125	99.8455	N.A.	J Med Entomol. 2012 Nov;49(6):1270-5.
	L. pallidum	China	Fujian, China			N.A.	Med Vet Entomol. 1992 Oct;6(4):389-95
	L. pallidum	China	Guangdong, China			N.A.	Med Vet Entomol. 1992 Oct;6(4):389-95
	L. pallidum	China	Yunnan, China			1984	Med Vet Entomol. 1992 Oct;6(4):389-95
	L. pallidum	China	Shandong, China			1919	Med Vet Entomol. 1992 Oct;6(4):389-95
	L. pallidum	China	Zhejiang, China			1922	Med Vet Entomol. 1992 Oct;6(4):389-95
	L. pallidum	China	Heilongjiang, China			N.A.	Med Vet Entomol. 1992 Oct;6(4):389-95
	L. pallidum	Japan	Ibusuki, Kagoshima, Japan	31.2282	130.612	Dec, 1952	Tsutsugamushi and Tsutsugamushi Disease, Tokyo, Japan: Igakushoin Ltd: Mar 1956, p 238-251
	L. pallidum	Japan	Kagoshima, Kagoshima, Japan	31.5833	130.65	Dec, 1952	Tsutsugamushi and Tsutsugamushi Disease, Tokyo, Japan: Igakushoin Ltd: Mar 1956, p 238-251
	L. pallidum	Japan	Aso, Kumamoto, Japan	32.8752	130.986	Dec, 1952	Tsutsugamushi and Tsutsugamushi Disease, Tokyo, Japan: Igakushoin Ltd: Mar 1956, p 238-251
	L. pallidum	Japan	Kishima, Saga, Japan	33.2199	130.157	Jun, 1952	Tsutsugamushi and Tsutsugamushi Disease, Tokyo, Japan: Igakushoin Ltd: Mar 1956, p 238-251
	L. pallidum	Japan	Yufu, Oita, Japan	33.2824	131.39	Dec, 1952	Tsutsugamushi and Tsutsugamushi Disease, Tokyo, Japan: Igakushoin Ltd: Mar 1956, p 238-251
	L. pallidum	Japan	Takaoka, Kōchi, Japan	33.5349	133.373	Jan, 1954	Tsutsugamushi and Tsutsugamushi Disease, Tokyo, Japan: Igakushoin Ltd: Mar 1956, p 238-251
	L. pallidum	Japan	Nishimuro, Wakayama, Japan	33.6782	135.348	Jan, 1953	Tsutsugamushi and Tsutsugamushi Disease, Tokyo, Japan: Igakushoin Ltd: Mar 1956, p 238-251
	L. pallidum	Japan	Miyake, Tokyo, Japan	34.0833	139.533	Feb, 1951	Tsutsugamushi and Tsutsugamushi Disease, Tokyo, Japan: Igakushoin Ltd: Mar 1956, p 238-251
	L. pallidum	Japan	Higashikagawa, Kagawa, Japan	34.2173	134.417	Nov, 1953	Tsutsugamushi and Tsutsugamushi Disease, Tokyo, Japan: Igakushoin Ltd: Mar 1956, p 238-251
	L. pallidum	Japan	Aki, Hiroshima, Japan	34.3925	132.505	Jan, 1953	Tsutsugamushi and Tsutsugamushi Disease, Tokyo, Japan: Igakushoin Ltd: Mar 1956, p 238-251
	L. pallidum	Japan	Aki, Hiroshima, Japan	34.3925	132.505	Jan, 1953	Tsutsugamushi and Tsutsugamushi Disease, Tokyo, Japan: Igakushoin Ltd: Mar 1956, p 238-251
	L. pallidum	Japan	Aki, Hiroshima, Japan	34.3925	132.505	Nov, 1953	Tsutsugamushi and Tsutsugamushi Disease, Tokyo, Japan: Igakushoin Ltd: Mar 1956, p 238-251
	L. pallidum	Japan	Aki, Hiroshima, Japan	34.3925	132.505	Nov, 1953	Tsutsugamushi and Tsutsugamushi Disease, Tokyo, Japan: Igakushoin Ltd: Mar 1956, p 238-251
	L. pallidum	Japan	Fukuyama, Hiroshima, Japan	34.5504	133.358	Nov, 1953	Tsutsugamushi and Tsutsugamushi Disease, Tokyo, Japan: Igakushoin Ltd: Mar 1956, p 238-251
	L. pallidum	Japan	Shimoda, Shizuoka, Japan	34.6795	138.945	Feb, 1953	Tsutsugamushi and Tsutsugamushi Disease, Tokyo, Japan: Igakushoin Ltd: Mar 1956, p 238-251
	L. pallidum	Japan	Iga, Mie, Japan	34.7064	136.07	Nov, 1954	Tsutsugamushi and Tsutsugamushi Disease, Tokyo, Japan: Igakushoin Ltd: Mar 1956, p 238-251
	L. pallidum	Japan	Ōshima, Tokyo, Japan	34.75	139.356	Jan, 1951	Tsutsugamushi and Tsutsugamushi Disease, Tokyo, Japan: Igakushoin Ltd: Mar 1956, p 238-251
	L. pallidum	Japan	Ōshima, Tokyo, Japan	34.75	139.356	Mar, 1951	Tsutsugamushi and Tsutsugamushi Disease, Tokyo, Japan: Igakushoin Ltd: Mar 1956, p 238-251
	L. pallidum	Japan	Ōshima, Tokyo, Japan	34.75	139.356	Feb, 1953	Tsutsugamushi and Tsutsugamushi Disease, Tokyo, Japan: Igakushoin Ltd: Mar 1956, p 238-251
	L. pallidum	Japan	Kamo, Shizuoka, Japan	34.7528	138.779	Aug, 1952	Tsutsugamushi and Tsutsugamushi Disease, Tokyo, Japan: Igakushoin Ltd: Mar 1956, p 238-251
	L. pallidum	Japan	Itō, Shizuoka, Japan	34.8767	139.11	Mar, 1951	Tsutsugamushi and Tsutsugamushi Disease, Tokyo, Japan: Igakushoin Ltd: Mar 1956, p 238-251
	L. pallidum	Japan	Suzuka, Mie, Japan	34.8819	136.584	Jan, 1954	Tsutsugamushi and Tsutsugamushi Disease, Tokyo, Japan: Igakushoin Ltd: Mar 1956, p 238-251
	L. pallidum	Japan	Hamamatsu, Shizuoka, Japan	34.9078	137.764	Mar, 1954	Tsutsugamushi and Tsutsugamushi Disease, Tokyo, Japan: Igakushoin Ltd: Mar 1956, p 238-251
	L. pallidum	Japan	Tateyama, Chiba, Japan	34.9965	139.87	Jan, 1953	Tsutsugamushi and Tsutsugamushi Disease, Tokyo, Japan: Igakushoin Ltd: Mar 1956, p 238-251
	L. pallidum	Japan	Mie, Mie, Japan	35.0317	136.497	Apr, 1954	Tsutsugamushi and Tsutsugamushi Disease, Tokyo, Japan: Igakushoin Ltd: Mar 1956, p 238-251
	L. pallidum	Japan	Mie, Mie, Japan	35.0699	136.511	Apr, 1954	Tsutsugamushi and Tsutsugamushi Disease, Tokyo, Japan: Igakushoin Ltd: Mar 1956, p 238-251
	L. pallidum	Japan	Kuwana, Mie, Japan	35.103	136.682	Jan, 1953	Tsutsugamushi and Tsutsugamushi Disease, Tokyo, Japan: Igakushoin Ltd: Mar 1956, p 238-251
	L. pallidum	Japan	Ama, Aichi, Japan	35.1323	136.787	Jan, 1953	Tsutsugamushi and Tsutsugamushi Disease, Tokyo, Japan: Igakushoin Ltd: Mar 1956, p 238-251
	L. pallidum	Japan	Miura, Kanagawa, Japan	35.1431	139.668	Jan, 1953	Tsutsugamushi and Tsutsugamushi Disease, Tokyo, Japan: Igakushoin Ltd: Mar 1956, p 238-251
	L. pallidum	Japan	Katsuura, Chiba, Japan	35.1523	140.321	Nov, 1954	Tsutsugamushi and Tsutsugamushi Disease, Tokyo, Japan: Igakushoin Ltd: Mar 1956, p 238-251
	L. pallidum	Japan	Nagoya, Aichi, Japan	35.1536	136.82	Feb, 1953	Tsutsugamushi and Tsutsugamushi Disease, Tokyo, Japan: Igakushoin Ltd: Mar 1956, p 238-251
	L. pallidum	Japan	Nagoya, Aichi, Japan	35.1536	136.82	Feb, 1953	Tsutsugamushi and Tsutsugamushi Disease, Tokyo, Japan: Igakushoin Ltd: Mar 1956, p 238-251
	L. pallidum	Japan	Nagoya, Aichi, Japan	35.1536	136.82	Mar, 1954	Tsutsugamushi and Tsutsugamushi Disease, Tokyo, Japan: Igakushoin Ltd: Mar 1956, p 238-251
	L. pallidum	Japan	Ashigarashimo, Kanagawa, Japan	35.1629	139.06	Mar, 1951	Tsutsugamushi and Tsutsugamushi Disease, Tokyo, Japan: Igakushoin Ltd: Mar 1956, p 238-251
	L. pallidum	Japan	Ashigarashimo, Kanagawa, Japan	35.1629	139.06	Mar, 1951	Tsutsugamushi and Tsutsugamushi Disease, Tokyo, Japan: Igakushoin Ltd: Mar 1956, p 238-251
	L. pallidum	Japan	Ashigarashimo, Kanagawa, Japan	35.1629	139.06	Jan, 1953	Tsutsugamushi and Tsutsugamushi Disease, Tokyo, Japan: Igakushoin Ltd: Mar 1956, p 238-251
	L. pallidum	Japan	Ashigarashimo, Kanagawa, Japan	35.1629	139.06	Jan, 1954	Tsutsugamushi and Tsutsugamushi Disease, Tokyo, Japan: Igakushoin Ltd: Mar 1956, p 238-251
	L. pallidum	Japan	Fuji, Shizuoka, Japan	35.1664	138.676	Nov, 1954	Tsutsugamushi and Tsutsugamushi Disease, Tokyo, Japan: Igakushoin Ltd: Mar 1956, p 238-251
	L. pallidum	Japan	Kitashitara, Aichi, Japan	35.1898	137.81	Jan, 1953	Tsutsugamushi and Tsutsugamushi Disease, Tokyo, Japan: Igakushoin Ltd: Mar 1956, p 238-251
	L. pallidum	Japan	Fujinomiya, Shizuoka, Japan	35.2219	138.639	Nov, 1952	Tsutsugamushi and Tsutsugamushi Disease, Tokyo, Japan: Igakushoin Ltd: Mar 1956, p 238-251
	L. pallidum	Japan	Yokosuka, Kanagawa, Japan	35.2308	139.704	Dec, 1952	Tsutsugamushi and Tsutsugamushi Disease, Tokyo, Japan: Igakushoin Ltd: Mar 1956, p 238-251
	L. pallidum	Japan	Yokosuka, Kanagawa, Japan	35.2314	139.695	Jan, 1953	Tsutsugamushi and Tsutsugamushi Disease, Tokyo, Japan: Igakushoin Ltd: Mar 1956, p 238-251
	L. pallidum	Japan	Ashigarashimo, Kanagawa, Japan	35.2715	139.011	Apr, 1951	Tsutsugamushi and Tsutsugamushi Disease, Tokyo, Japan: Igakushoin Ltd: Mar 1956, p 238-251
	L. pallidum	Japan	Naka, Kanagawa, Japan	35.3084	139.277	Nov, 1952	Tsutsugamushi and Tsutsugamushi Disease, Tokyo, Japan: Igakushoin Ltd: Mar 1956, p 238-251
	L. pallidum	Japan	Gotenba, Shizuoka, Japan	35.3086	138.935	Jan, 1953	Tsutsugamushi and Tsutsugamushi Disease, Tokyo, Japan: Igakushoin Ltd: Mar 1956, p 238-251
	L. pallidum	Japan	Gotenba, Shizuoka, Japan	35.3103	138.918	Nov, 1950	Tsutsugamushi and Tsutsugamushi Disease, Tokyo, Japan: Igakushoin Ltd: Mar 1956, p 238-251
	L. pallidum	Japan	Gotenba, Shizuoka, Japan	35.3103	138.918	Nov, 1951	Tsutsugamushi and Tsutsugamushi Disease, Tokyo, Japan: Igakushoin Ltd: Mar 1956, p 238-251
	L. pallidum	Japan	Gotenba, Shizuoka, Japan	35.316	138.894	Jan, 1952	Tsutsugamushi and Tsutsugamushi Disease, Tokyo, Japan: Igakushoin Ltd: Mar 1956, p 238-251
	L. pallidum	Japan	Gotenba, Shizuoka, Japan	35.316	138.894	Feb, 1953	Tsutsugamushi and Tsutsugamushi Disease, Tokyo, Japan: Igakushoin Ltd: Mar 1956, p 238-251
	L. pallidum	Japan	Fukuchiyama, Kyoto, Japan	35.3325	135.083	1996 - 1999	Jpn J Infect Dis. 2006 Jun;59(3):204-5
	L. pallidum	Japan	Suntō, Shizuoka, Japan	35.3332	138.981	Jan, 1952	Tsutsugamushi and Tsutsugamushi Disease, Tokyo, Japan: Igakushoin Ltd: Mar 1956, p 238-251
	L. pallidum	Japan	Yokohama, Kanagawa, Japan	35.3578	139.527	Feb, 1953	Tsutsugamushi and Tsutsugamushi Disease, Tokyo, Japan: Igakushoin Ltd: Mar 1956, p 238-251
	L. pallidum	Japan	Yokohama, Kanagawa, Japan	35.3578	139.527	Nov, 1953	Tsutsugamushi and Tsutsugamushi Disease, Tokyo, Japan: Igakushoin Ltd: Mar 1956, p 238-251
	L. pallidum	Japan	Yokohama, Kanagawa, Japan	35.3578	139.527	Dec, 1953	Tsutsugamushi and Tsutsugamushi Disease, Tokyo, Japan: Igakushoin Ltd: Mar 1956, p 238-251
	L. pallidum	Japan	Yokohama, Kanagawa, Japan	35.3578	139.527	Dec, 1953	Tsutsugamushi and Tsutsugamushi Disease, Tokyo, Japan: Igakushoin Ltd: Mar 1956, p 238-251
	L. pallidum	Japan	Yokohama, Kanagawa, Japan	35.3578	139.527	Jan, 1954	Tsutsugamushi and Tsutsugamushi Disease, Tokyo, Japan: Igakushoin Ltd: Mar 1956, p 238-251
	L. pallidum	Japan	Yokohama, Kanagawa, Japan	35.3578	139.527	Feb, 1954	Tsutsugamushi and Tsutsugamushi Disease, Tokyo, Japan: Igakushoin Ltd: Mar 1956, p 238-251
	L. pallidum	Japan	Yokohama, Kanagawa, Japan	35.3578	139.527	Mar, 1954	Tsutsugamushi and Tsutsugamushi Disease, Tokyo, Japan: Igakushoin Ltd: Mar 1956, p 238-251
	L. pallidum	Japan	Yokohama, Kanagawa, Japan	35.3578	139.527	Apr, 1954	Tsutsugamushi and Tsutsugamushi Disease, Tokyo, Japan: Igakushoin Ltd: Mar 1956, p 238-251
	L. pallidum	Japan	Yokohama, Kanagawa, Japan	35.3578	139.527	May, 1954	Tsutsugamushi and Tsutsugamushi Disease, Tokyo, Japan: Igakushoin Ltd: Mar 1956, p 238-251
	L. pallidum	Japan	Yokohama, Kanagawa, Japan	35.3578	139.527	Jan, 1954	Tsutsugamushi and Tsutsugamushi Disease, Tokyo, Japan: Igakushoin Ltd: Mar 1956, p 238-251
	L. pallidum	Japan	Yokohama, Kanagawa, Japan	35.3578	139.527	Nov, 1954	Tsutsugamushi and Tsutsugamushi Disease, Tokyo, Japan: Igakushoin Ltd: Mar 1956, p 238-251
	L. pallidum	Japan	Yokohama, Kanagawa, Japan	35.3578	139.527	Nov, 1954	Tsutsugamushi and Tsutsugamushi Disease, Tokyo, Japan: Igakushoin Ltd: Mar 1956, p 238-251
	L. pallidum	Japan	Yokohama, Kanagawa, Japan	35.3578	139.527	Dec, 1954	Tsutsugamushi and Tsutsugamushi Disease, Tokyo, Japan: Igakushoin Ltd: Mar 1956, p 238-251
	L. pallidum	Japan	Yokohama, Kanagawa, Japan	35.3578	139.527	Dec, 1954	Tsutsugamushi and Tsutsugamushi Disease, Tokyo, Japan: Igakushoin Ltd: Mar 1956, p 238-251
	L. pallidum	Japan	Sunto, Shizuoka, Japan	35.3617	138.869	May, 1950	Tsutsugamushi and Tsutsugamushi Disease, Tokyo, Japan: Igakushoin Ltd: Mar 1956, p 238-251
	L. pallidum	Japan	Sunto, Shizuoka, Japan	35.3617	138.869	Jul, 1950 - Sep, 1951	Tsutsugamushi and Tsutsugamushi Disease, Tokyo, Japan: Igakushoin Ltd: Mar 1956, p 238-251
	L. pallidum	Japan	Minamitsuru, Yamanashi, Japan	35.4186	138.877	Nov, 1950	Tsutsugamushi and Tsutsugamushi Disease, Tokyo, Japan: Igakushoin Ltd: Mar 1956, p 238-251
	L. pallidum	Japan	Minamitsuru, Yamanashi, Japan	35.4186	138.877	Jan, 1952	Tsutsugamushi and Tsutsugamushi Disease, Tokyo, Japan: Igakushoin Ltd: Mar 1956, p 238-251
	L. pallidum	Japan	Fukuchiyama, Kyoto, Japan	35.4237	135.077	Feb, 1953	Tsutsugamushi and Tsutsugamushi Disease, Tokyo, Japan: Igakushoin Ltd: Mar 1956, p 238-251
	L. pallidum	Japan	Miyazu, Kyoto, Japan	35.5356	135.196	Mar, 1954	Tsutsugamushi and Tsutsugamushi Disease, Tokyo, Japan: Igakushoin Ltd: Mar 1956, p 238-251
	L. pallidum	Japan	Miyazu, Kyoto, Japan	35.556	135.209	Mar, 1954	Tsutsugamushi and Tsutsugamushi Disease, Tokyo, Japan: Igakushoin Ltd: Mar 1956, p 238-251
	L. pallidum	Japan	Kawasaki, Kanagawa, Japan	35.6026	139.542	Dec, 1952	Tsutsugamushi and Tsutsugamushi Disease, Tokyo, Japan: Igakushoin Ltd: Mar 1956, p 238-251
	L. pallidum	Japan	Yoshida Minami Alps, Yamanashi, Japan	35.6218	138.48	Dec, 1954	Tsutsugamushi and Tsutsugamushi Disease, Tokyo, Japan: Igakushoin Ltd: Mar 1956, p 238-251
	L. pallidum	Japan	Kyōtango, Kyoto, Japan	35.6246	135.055	Mar, 1954	Tsutsugamushi and Tsutsugamushi Disease, Tokyo, Japan: Igakushoin Ltd: Mar 1956, p 238-251
	L. pallidum	Japan	Kōfu, Yamanashi, Japan	35.6507	138.539	Nov, 1953	Tsutsugamushi and Tsutsugamushi Disease, Tokyo, Japan: Igakushoin Ltd: Mar 1956, p 238-251
	L. pallidum	Japan	Funabashi, Chiba, Japan	35.6947	139.983	Dec, 1953	Tsutsugamushi and Tsutsugamushi Disease, Tokyo, Japan: Igakushoin Ltd: Mar 1956, p 238-251
	L. pallidum	Japan	Enzan, Yamanashi, Japan	35.7054	138.735	Nov, 1954	Tsutsugamushi and Tsutsugamushi Disease, Tokyo, Japan: Igakushoin Ltd: Mar 1956, p 238-251
	L. pallidum	Japan	Sanbu, Chiba, Japan	35.7265	140.427	Dec, 1953	Tsutsugamushi and Tsutsugamushi Disease, Tokyo, Japan: Igakushoin Ltd: Mar 1956, p 238-251
	L. pallidum	Japan	Nerima, Tokyo, Japan	35.7584	139.591	Nov, 1953	Tsutsugamushi and Tsutsugamushi Disease, Tokyo, Japan: Igakushoin Ltd: Mar 1956, p 238-251
	L. pallidum	Japan	Itako, Ibaraki, Japan	35.9471	140.555	Jan, 1954	Tsutsugamushi and Tsutsugamushi Disease, Tokyo, Japan: Igakushoin Ltd: Mar 1956, p 238-251
	L. pallidum	Japan	Gero, Gifu, Japan	35.9514	137.262	Jul, 1954	Tsutsugamushi and Tsutsugamushi Disease, Tokyo, Japan: Igakushoin Ltd: Mar 1956, p 238-251
	L. pallidum	Japan	Hokuto, Nagano, Japan	35.9749	138.365	Nov, 1952	Tsutsugamushi and Tsutsugamushi Disease, Tokyo, Japan: Igakushoin Ltd: Mar 1956, p 238-251
	L. pallidum	Japan	Kitagunma, Gunma, Japan	36.4272	138.975	Feb, 1954	Tsutsugamushi and Tsutsugamushi Disease, Tokyo, Japan: Igakushoin Ltd: Mar 1956, p 238-251
	L. pallidum	Japan	Shibukawa, Gunma, Japan	36.4937	138.951	May, 1951	Tsutsugamushi and Tsutsugamushi Disease, Tokyo, Japan: Igakushoin Ltd: Mar 1956, p 238-251
	L. pallidum	Japan	Shibukawa, Gunma, Japan	36.4983	138.93	May, 1951	Tsutsugamushi and Tsutsugamushi Disease, Tokyo, Japan: Igakushoin Ltd: Mar 1956, p 238-251
	L. pallidum	Japan	Kamiminochi, Nagano, Japan	36.6173	137.975	Feb, 1954	Tsutsugamushi and Tsutsugamushi Disease, Tokyo, Japan: Igakushoin Ltd: Mar 1956, p 238-251
	L. pallidum	Japan	Myōkō, Niigata, Japan	36.8943	138.178	Apr, 1951	Tsutsugamushi and Tsutsugamushi Disease, Tokyo, Japan: Igakushoin Ltd: Mar 1956, p 238-251
	L. pallidum	Japan	Shimoniikawa, Yamagata, Japan	36.9462	137.56	Apr, 2012 - May, 2012	Microbiol Immunol. 2013 Feb;57(2):111-7
	L. pallidum	Japan	Myōkō, Niigata, Japan	37.0252	138.253	Apr, 1954	Tsutsugamushi and Tsutsugamushi Disease, Tokyo, Japan: Igakushoin Ltd: Mar 1956, p 238-251
	L. pallidum	Japan	Wajima, Ishikawa, Japan	37.2901	136.772	Jan, 1953	Tsutsugamushi and Tsutsugamushi Disease, Tokyo, Japan: Igakushoin Ltd: Mar 1956, p 238-251
	L. pallidum	Japan	Kitakata, Fukushima, Japan	37.6511	139.875	Aug, 1954	Tsutsugamushi and Tsutsugamushi Disease, Tokyo, Japan: Igakushoin Ltd: Mar 1956, p 238-251
	L. pallidum	Japan	Kitakata, Fukushima, Japan	37.6511	139.875	Sep, 1954	Tsutsugamushi and Tsutsugamushi Disease, Tokyo, Japan: Igakushoin Ltd: Mar 1956, p 238-251
	L. pallidum	Japan	Kitakata, Fukushima, Japan	37.6511	139.875	Sep, 1954	Tsutsugamushi and Tsutsugamushi Disease, Tokyo, Japan: Igakushoin Ltd: Mar 1956, p 238-251
	L. pallidum	Japan	Higashikanbara, Niigata, Japan	37.6755	139.459	Jan, 1953	Tsutsugamushi and Tsutsugamushi Disease, Tokyo, Japan: Igakushoin Ltd: Mar 1956, p 238-251
	L. pallidum	Japan	Fukushima, Fukushima, Japan	37.6805	140.452	Apr, 1954	Tsutsugamushi and Tsutsugamushi Disease, Tokyo, Japan: Igakushoin Ltd: Mar 1956, p 238-251
	L. pallidum	Japan	Fukushima, Fukushima, Japan	37.7524	140.305	Apr, 1954	Tsutsugamushi and Tsutsugamushi Disease, Tokyo, Japan: Igakushoin Ltd: Mar 1956, p 238-251
	L. pallidum	Japan	Fukushima, Fukushima, Japan	37.8296	140.457	Apr, 1954	Tsutsugamushi and Tsutsugamushi Disease, Tokyo, Japan: Igakushoin Ltd: Mar 1956, p 238-251
	L. pallidum	Japan	Nishimurayama, Yamagata, Japan	38.3949	140.313	Jan, 1953	Tsutsugamushi and Tsutsugamushi Disease, Tokyo, Japan: Igakushoin Ltd: Mar 1956, p 238-251
	L. pallidum	Japan	Daisen, Akita, Japan	39.4122	140.447	Jun, 1950 - May, 1951	Tsutsugamushi and Tsutsugamushi Disease, Tokyo, Japan: Igakushoin Ltd: Mar 1956, p 238-251
	L. pallidum	Japan	Daisen, Akita, Japan	39.4287	140.454	May, 1950 - Jun, 1951	Tsutsugamushi and Tsutsugamushi Disease, Tokyo, Japan: Igakushoin Ltd: Mar 1956, p 238-251
	L. pallidum	Japan	Daisen, Akita, Japan	39.4287	140.454	Apr, 1954	Tsutsugamushi and Tsutsugamushi Disease, Tokyo, Japan: Igakushoin Ltd: Mar 1956, p 238-251
	L. pallidum	Japan	Eniwa, Hokkaido, Japan	42.8741	141.602	Sep, 1950	Tsutsugamushi and Tsutsugamushi Disease, Tokyo, Japan: Igakushoin Ltd: Mar 1956, p 238-251
	L. pallidum	Japan	Yufu, Oita, Japan			1982 - 1998	Microbiol Immunol. 2008 Mar;52(3):135-43
	L. pallidum	Japan	Bungo-ono, Oita, Japan			1982 - 1998	Microbiol Immunol. 2008 Mar;52(3):135-43
	L. pallidum	Japan	Hiji, Oita, Japan			1982 - 1998	Microbiol Immunol. 2008 Mar;52(3):135-43
	L. pallidum	Japan	Saiki, Oita, Japan			1982 - 1998	Microbiol Immunol. 2008 Mar;52(3):135-43
	L. pallidum	Japan	Kunisaki, Oita, Japan			1982 - 1998	Microbiol Immunol. 2008 Mar;52(3):135-43
	L. pallidum	Japan	Bungotakada, Oita, Japan			1982 - 1998	Microbiol Immunol. 2008 Mar;52(3):135-43
	L. pallidum	Japan	Nakatsu, Oita, Japan			1982 - 1998	Microbiol Immunol. 2008 Mar;52(3):135-43
	L. pallidum	Japan	Usa, Oita, Japan			1982 - 1998	Microbiol Immunol. 2008 Mar;52(3):135-43
	L. pallidum	Japan	Kitsuki, Oita, Japan			1982 - 1998	Microbiol Immunol. 2008 Mar;52(3):135-43
	L. pallidum	Japan	Hita, Oita, Japan			1982 - 1998	Microbiol Immunol. 2008 Mar;52(3):135-43
	L. pallidum	Japan	Kusu, Oita, Japan			1982 - 1998	Microbiol Immunol. 2008 Mar;52(3):135-43
	L. pallidum	Japan	Beppu, Oita, Japan			1982 - 1998	Microbiol Immunol. 2008 Mar;52(3):135-43
	L. pallidum	Japan	Usuki, Oita, Japan			1982 - 1998	Microbiol Immunol. 2008 Mar;52(3):135-43
	L. pallidum	Japan	Taketa, Oita, Japan			1982 - 1998	Microbiol Immunol. 2008 Mar;52(3):135-43
	L. pallidum	Japan	Camp Zama, Zama, Kanagawa Prefecture, Japan	139.395	35.5123	Oct, 2009 | Jan, 2010	J Parasitol. 2015 Apr;101(2):150-5
	L. pallidum	Korea	Aaeweol, Jeju, Korea	33.4619	126.33	Jan, 2006 - Nov, 2006	Korean J Parasitol. 2009 Dec;47(4):381-6
	L. pallidum	Korea	Janghung, Jeolla-nam, Korea	34.6798	126.903	Jan, 1993	Korean J Parasitol. 1995 Mar;33(1):27-36.
	L. pallidum	Korea	Bosong, Jeolla-nam, Korea	34.893	127.131	Nov, 1993	Korean J Parasitol. 1996 Mar;34(1):27-33.
	L. pallidum	Korea	Hwasun, Jeolla-nam, Korea	34.9866	126.964	Nov, 1993	Korean J Parasitol. 1996 Mar;34(1):27-33.
	L. pallidum	Korea	Suncheon, Jeolla-nam, Korea	35.1103	127.495	Nov, 2006 - Aug, 2007	Korean J Parasitol. 2012 Dec;50(4):327-31
	L. pallidum	Korea	Hampyong, Jeolla-nam, Korea	35.18	126.632	Nov, 1993	Korean J Parasitol. 1996 Mar;34(1):27-33.
	L. pallidum	Korea	Changwon, Gyeongsang-nam, Korea	35.1969	128.568	Jan, 1993	Korean J Parasitol. 1995 Mar;33(1):27-36.
	L. pallidum	Korea	Gosung, Gangwon, Korea	35.2357	127.211	Nov, 1993	Korean J Parasitol. 1996 Mar;34(1):27-33.
	L. pallidum	Korea	Yeonggwang, Jeolla-nam, Korea	35.2578	126.475	Jan, 1993	Korean J Parasitol. 1995 Mar;33(1):27-36.
	L. pallidum	Korea	Damyang, Jeolla-nam, Korea	35.3204	126.982	Dec, 1993	Korean J Parasitol. 1996 Mar;34(1):27-33.
	L. pallidum	Korea	Gyeongju, Gyeongsang-buk, Korea	35.7865	129.338	1991	Korean J Zool 1993;36:408–415.
	L. pallidum	Korea	Kumrung, Gyeongsang-buk, Korea	35.9497	128.014	Jan, 1996	Korean J Parasitol. 1997 Sep;35(3):171-9.
	L. pallidum	Korea	Iksan, Jeolla-buk, Korea	35.9796	126.949	1990	Korean J Zool 1993;36:408–415.
	L. pallidum	Korea	Iksan, Jeolla-buk, Korea	35.9796	126.949	1991	Korean J Zool 1993;36:408–415.
	L. pallidum	Korea	Kumrung, Gyeongsang-buk, Korea	36.0164	128.045	Jan, 1996	Korean J Parasitol. 1997 Sep;35(3):171-9.
	L. pallidum	Korea	Gimcheon, Gyeongsang-buk, Korea	36.1081	127.994	Jan, 1996	Korean J Parasitol. 1997 Sep;35(3):171-9.
	L. pallidum	Korea	Yongdok, Gyeongsang-buk, Korea	36.286	129.373	Jan, 1993	Korean J Parasitol. 1995 Mar;33(1):27-36.
	L. pallidum	Korea	Sangju, Gyeongsang-buk, Korea	36.3016	128.095	Jan, 1996	Korean J Parasitol. 1997 Sep;35(3):171-9.
	L. pallidum	Korea	Sangju, Gyeongsang-buk, Korea	36.303	128.104	Jan, 1996	Korean J Parasitol. 1997 Sep;35(3):171-9.
	L. pallidum	Korea	Andong, Gyeongsang-buk, Korea	36.5161	128.864	Jan, 1996	Korean J Parasitol. 1995 Mar;33(1):27-36.
	L. pallidum	Korea	Yecheon, Gyeongsang-buk, Korea	36.6153	128.502	Jan, 1996	Korean J Parasitol. 1997 Sep;35(3):171-9.
	L. pallidum	Korea	Mungyeong, Gyeongsang-buk, Korea	36.7319	128.157	Jan, 1996	Korean J Parasitol. 1997 Sep;35(3):171-9.
	L. pallidum	Korea	Mungyeong, Gyeongsang-buk, Korea	36.7371	128.086	Jan, 1996	Korean J Parasitol. 1997 Sep;35(3):171-9.
	L. pallidum	Korea	Cheongju, Chungcheong-buk, Korea	36.9464	127.909	Jan, 1996	Korean J Parasitol. 1997 Sep;35(3):171-9.
	L. pallidum	Korea	Hwaseong, Gyeonggi, Korea	37.0798	126.831	Jan, 2005	Vector Borne Zoonotic Dis. 2011 Mar;11(3):209-14
	L. pallidum	Korea	Hwaseong, Gyeonggi, Korea	37.2133	127.015	Jan, 2005	Vector Borne Zoonotic Dis. 2011 Mar;11(3):209-14
	L. pallidum	Korea	Samchock, Gyeongsang-buk, Korea	37.3792	129.226	Jan, 1993	Korean J Parasitol. 1995 Mar;33(1):27-36.
	L. pallidum	Korea	Gwanak, Seoul, Korea	37.4429	126.961	1986 - 1987	Korean J Ecol 1988;11(1):17–28
	L. pallidum	Korea	Goyang, Gyeonggi, Korea	37.7085	126.901	Nov, 1989	Kisaengchunghak Chapchi. 1991 Mar;29(1):87-92.
	L. pallidum	Korea	Kangwha Island, Incheon, Korea	37.7132	126.451	Jan, 1992 - Aug, 1993	Korean J Parasitol. 1993 Dec;31(4):341-6
	L. pallidum	Korea	Paju, Gyeonggi, Korea	37.7506	126.845	1991	Korean J Zool 1993;36:408–415.
	L. pallidum	Korea	Paju, Gyeonggi, Korea	37.7555	126.92	Jan, 1989	Kisaengchunghak Chapchi. 1991 Mar;29(1):87-92.
	L. pallidum	Korea	Paju, Gyeonggi, Korea	37.8777	126.692	2003	Korean J Parasitol. 2010 Sep;48(3):237-43
	L. pallidum	Korea	Paju, Gyeonggi, Korea	37.9387	126.721	2003	Korean J Parasitol. 2010 Sep;48(3):237-43
	L. pallidum	Korea	Paju, Gyeonggi, Korea	37.9422	126.798	2003	Korean J Parasitol. 2010 Sep;48(3):237-43
	L. pallidum	Korea	Paju, Gyeonggi, Korea	37.9546	126.917	2003	Korean J Parasitol. 2010 Sep;48(3):237-43
	L. pallidum	Korea	Paju, Gyeonggi, Korea	38.0035	127.244	2003	Korean J Parasitol. 2010 Sep;48(3):237-43
	L. pallidum	Korea	Yeonchon, Gyeonggi, Korea	38.0525	127.141	2003	Korean J Parasitol. 2010 Sep;48(3):237-43
	L. pallidum	Korea	Pocheon, Gyeonggi, Korea	38.066	127.324	1990	Korean J Zool 1993;36:408–415.
	L. pallidum	Korea	Yeonchon, Gyeonggi, Korea	38.1877	127.064	2003	Korean J Parasitol. 2010 Sep;48(3):237-43
	L. pallidum	Korea	Cheongwon, Chungcheong-buk, Korea			Jan, 2006 - Nov, 2006	Korean J Parasitol. 2009 Dec;47(4):381-6
	L. pallidum	Korea	Yeoncheon, Gyeonggi, Korea			Jan, 2006 - Nov, 2006	Korean J Parasitol. 2009 Dec;47(4):381-6
	L. pallidum	Korea	Pocheon, Gyeonggi, Korea			Jan, 2006 - Nov, 2006	Korean J Parasitol. 2009 Dec;47(4):381-6
	L. pallidum	Korea	Paju, Gyeonggi, Korea			Jan, 2005	Korean J Parasitol. 2009 Dec;47(4):381-6
	L. pallidum	Korea	Cheongyang, Chungcheong-nam, Korea			Jan, 2006 - Nov, 2006	Korean J Parasitol. 2009 Dec;47(4):381-6
	L. pallidum	Korea	Namwon, Jeolla-buk, Korea			Jan, 2006 - Nov, 2006	Korean J Parasitol. 2009 Dec;47(4):381-6
	L. pallidum	Korea	Cheorwon, Gangwon, Korea			Jan, 2005	Korean J Parasitol. 2009 Dec;47(4):381-6
	L. pallidum	Korea	Gyeongju, Gyeongsang-buk, Korea			Jan, 2006 - Nov, 2006	Korean J Parasitol. 2009 Dec;47(4):381-6
	L. pallidum	Korea	Jangseong, Jeolla-nam, Korea			Jan, 2006 - Nov, 2006	Korean J Parasitol. 2009 Dec;47(4):381-6
	L. pallidum	Korea	Buan, Jeolla-buk, Korea			Jan, 2006 - Nov, 2006	Korean J Parasitol. 2009 Dec;47(4):381-6
	L. pallidum	Korea	Jinju, Gyeongsang-nam, Korea			Jan, 2006 - Nov, 2006	Korean J Parasitol. 2009 Dec;47(4):381-6
	L. pallidum	Korea	Suncheon, Jeolla-nam, Korea			Jan, 2006 - Nov, 2006	Korean J Parasitol. 2009 Dec;47(4):381-6
	L. pallidum	Korea	Chuncheon, Gangwon, Korea			Jan, 2005	Vector Borne Zoonotic Dis. 2011 Mar;11(3):209-14
	L. pallidum	Korea	Cheongju, Chungcheong-buk, Korea			Jan, 2005	Vector Borne Zoonotic Dis. 2011 Mar;11(3):209-14
	L. pallidum	Korea	Yeoju, Gyeonggi, Korea			Jan, 2005	Vector Borne Zoonotic Dis. 2011 Mar;11(3):209-14
	L. pallidum	Korea	Hapcheon, Gyeongsang-nam, Korea			Jan, 2005	Vector Borne Zoonotic Dis. 2011 Mar;11(3):209-14
	L. pallidum	Korea	Gurye, Jeolla-nam, Korea			Jan, 2005	Vector Borne Zoonotic Dis. 2011 Mar;11(3):209-14
	L. pallidum	Korea	Gwangju, Korea	126.853	35.1595	Sep. 2014 - Aug. 2015	Korean J Parasitol. 2016 Jun;54(3):307-13
	L. pallidum	Russia	Khasan, Primorskiy, Russia	42.4314	130.644	1994	Microbiol Immunol. 1999;43(10):975-8
	L. pallidum	Russia	Lebedinoye, Primorskiy , Russia	42.5806	130.672	1985	Microbiol Immunol. 1999;43(10):975-8
	L. pallidum	Russia	Kraskino, Primorskiy, Russia	42.7083	130.782	1993	Microbiol Immunol. 1999;43(10):975-8
	L. pallidum	Russia	Kraskino, Primorskiy, Russia	42.7083	130.782	1994	Microbiol Immunol. 1999;43(10):975-8
	L. pallidum	Russia	Kraskino, Primorskiy, Russia	42.7524	130.686	1994	Microbiol Immunol. 1999;43(10):975-8
	L. palpale	China	Fujian, China			N.A.	Med Vet Entomol. 1992 Oct;6(4):389-95
	L. palpale	China	Anhui, China			N.A.	Med Vet Entomol. 1992 Oct;6(4):389-95
	L. palpale	China	Guangdong, China			N.A.	Med Vet Entomol. 1992 Oct;6(4):389-95
	L. palpale	China	Hubei, China			N.A.	Med Vet Entomol. 1992 Oct;6(4):389-95
	L. palpale	China	Yunnan, China			1984	Med Vet Entomol. 1992 Oct;6(4):389-95
	L. palpale	China	Hebei, China			N.A.	Med Vet Entomol. 1992 Oct;6(4):389-95
	L. palpale	China	Henan, China			N.A.	Med Vet Entomol. 1992 Oct;6(4):389-95
	L. palpale	China	Liaoning, China			N.A.	Med Vet Entomol. 1992 Oct;6(4):389-95
	L. palpale	China	Shandong, China			1919	Med Vet Entomol. 1992 Oct;6(4):389-95
	L. palpale	China	Jiangxi, China			N.A.	Med Vet Entomol. 1992 Oct;6(4):389-95
	L. palpale	China	Jiangsu, China			N.A.	Med Vet Entomol. 1992 Oct;6(4):389-95
	L. palpale	China	Zhejiang, China			1922	Med Vet Entomol. 1992 Oct;6(4):389-95
	L. palpale	China	Jilin, China			N.A.	Med Vet Entomol. 1992 Oct;6(4):389-95
	L. palpale	China	Inner Mongol, China			N.A.	Med Vet Entomol. 1992 Oct;6(4):389-95
	L. palpale	China	Heilongjiang, China			N.A.	Med Vet Entomol. 1992 Oct;6(4):389-95
	L. palpale	China	Taian, Shandong , China	36.188	117.042	Sep, 2010 - Mar, 2012	Parasit Vectors. 2013 Oct 29;6(1):312
	L. palpale	China	Tai'an, Shandong , China			Sep, 2010 - Mar, 2012	Parasit Vectors. 2013 Oct 29;6(1):312
	L. palpale	China	Linyi, Shandong , China			Sep, 2010 - Mar, 2012	Parasit Vectors. 2013 Oct 29;6(1):312
	L. palpale	China	Linyi, Shandong , China			Sep, 2010 - Mar, 2012	Parasit Vectors. 2013 Oct 29;6(1):312
	L. palpale	China	Linyi, Shandong, China			1995 - 1997	Southeast Asian J Trop Med Public Health. 2003 Dec;34(4):826-30.
	L. palpale	China	Binzhou, Shandong, China			1995 - 2002	Southeast Asian J Trop Med Public Health. 2003 Dec;34(4):826-30.
	L. palpale	China	Jinan, Shandong, China			1995 - 1997	Southeast Asian J Trop Med Public Health. 2003 Dec;34(4):826-30.
	L. palpale	China	Linyi, Shandong, China			1995 - 2002	Southeast Asian J Trop Med Public Health. 2003 Dec;34(4):826-30.
	L. palpale	Japan	Kishima, Saga, Japan	33.2199	130.157	Jun, 1952	Tsutsugamushi and Tsutsugamushi Disease, Tokyo, Japan: Igakushoin Ltd: Mar 1956, p 238-251
	L. palpale	Japan	Sanyōonoda, Yamaguchi, Japan	33.9597	131.164	Apr, 1952	Tsutsugamushi and Tsutsugamushi Disease, Tokyo, Japan: Igakushoin Ltd: Mar 1956, p 238-251
	L. palpale	Japan	Fukuyama, Hiroshima, Japan	34.5504	133.358	Nov, 1953	Tsutsugamushi and Tsutsugamushi Disease, Tokyo, Japan: Igakushoin Ltd: Mar 1956, p 238-251
	L. palpale	Japan	Nishinomiya, Hyogo, Japan	34.7749	135.329	Nov, 1953	Tsutsugamushi and Tsutsugamushi Disease, Tokyo, Japan: Igakushoin Ltd: Mar 1956, p 238-251
	L. palpale	Japan	Suzuka, Mie, Japan	34.8819	136.584	Jan, 1954	Tsutsugamushi and Tsutsugamushi Disease, Tokyo, Japan: Igakushoin Ltd: Mar 1956, p 238-251
	L. palpale	Japan	Nagoya, Aichi, Japan	35.1536	136.82	Mar, 1954	Tsutsugamushi and Tsutsugamushi Disease, Tokyo, Japan: Igakushoin Ltd: Mar 1956, p 238-251
	L. palpale	Japan	Fujinomiya, Shizuoka, Japan	35.2219	138.639	Nov, 1952	Tsutsugamushi and Tsutsugamushi Disease, Tokyo, Japan: Igakushoin Ltd: Mar 1956, p 238-251
	L. palpale	Japan	Gotenba, Shizuoka, Japan	35.316	138.894	Feb, 1953	Tsutsugamushi and Tsutsugamushi Disease, Tokyo, Japan: Igakushoin Ltd: Mar 1956, p 238-251
	L. palpale	Japan	Fukuchiyama, Kyoto, Japan	35.3325	135.083	1996 - 1999	Jpn J Infect Dis. 2006 Jun;59(3):204-5
	L. palpale	Japan	Yokohama, Kanagawa, Japan	35.3578	139.527	Feb, 1954	Tsutsugamushi and Tsutsugamushi Disease, Tokyo, Japan: Igakushoin Ltd: Mar 1956, p 238-251
	L. palpale	Japan	Sunto, Shizuoka, Japan	35.3617	138.869	Jul, 1950 - Sep, 1951	Tsutsugamushi and Tsutsugamushi Disease, Tokyo, Japan: Igakushoin Ltd: Mar 1956, p 238-251
	L. palpale	Japan	Sunto, Shizuoka, Japan	35.3617	138.869	Apr, 1950	Tsutsugamushi and Tsutsugamushi Disease, Tokyo, Japan: Igakushoin Ltd: Mar 1956, p 238-251
	L. palpale	Japan	Minamitsuru, Yamanashi, Japan	35.4186	138.877	Apr, 1950	Tsutsugamushi and Tsutsugamushi Disease, Tokyo, Japan: Igakushoin Ltd: Mar 1956, p 238-251
	L. palpale	Japan	Minamitsuru, Yamanashi, Japan	35.4186	138.877	Nov, 1950	Tsutsugamushi and Tsutsugamushi Disease, Tokyo, Japan: Igakushoin Ltd: Mar 1956, p 238-251
	L. palpale	Japan	Minamitsuru, Yamanashi, Japan	35.4186	138.877	Jan, 1952	Tsutsugamushi and Tsutsugamushi Disease, Tokyo, Japan: Igakushoin Ltd: Mar 1956, p 238-251
	L. palpale	Japan	Minamitsuru, Yamanashi, Japan	35.4814	138.706	Nov, 1949	Tsutsugamushi and Tsutsugamushi Disease, Tokyo, Japan: Igakushoin Ltd: Mar 1956, p 238-251
	L. palpale	Japan	Miyazu, Kyoto, Japan	35.5356	135.196	Mar, 1954	Tsutsugamushi and Tsutsugamushi Disease, Tokyo, Japan: Igakushoin Ltd: Mar 1956, p 238-251
	L. palpale	Japan	Miyazu, Kyoto, Japan	35.556	135.209	Mar, 1954	Tsutsugamushi and Tsutsugamushi Disease, Tokyo, Japan: Igakushoin Ltd: Mar 1956, p 238-251
	L. palpale	Japan	Yoshida Minami Alps, Yamanashi, Japan	35.6218	138.48	Dec, 1954	Tsutsugamushi and Tsutsugamushi Disease, Tokyo, Japan: Igakushoin Ltd: Mar 1956, p 238-251
	L. palpale	Japan	Kōfu, Yamanashi, Japan	35.6507	138.539	Nov, 1953	Tsutsugamushi and Tsutsugamushi Disease, Tokyo, Japan: Igakushoin Ltd: Mar 1956, p 238-251
	L. palpale	Japan	Kōfu, Yamanashi, Japan	35.6511	138.538	Nov, 1950	Tsutsugamushi and Tsutsugamushi Disease, Tokyo, Japan: Igakushoin Ltd: Mar 1956, p 238-251
	L. palpale	Japan	Arakawa, Tokyo, Japan	35.7528	139.779	Nov, 1951	Tsutsugamushi and Tsutsugamushi Disease, Tokyo, Japan: Igakushoin Ltd: Mar 1956, p 238-251
	L. palpale	Japan	Arakawa, Tokyo, Japan	35.7528	139.779	Dec, 1951	Tsutsugamushi and Tsutsugamushi Disease, Tokyo, Japan: Igakushoin Ltd: Mar 1956, p 238-251
	L. palpale	Japan	Nerima, Tokyo, Japan	35.7584	139.591	Nov, 1953	Tsutsugamushi and Tsutsugamushi Disease, Tokyo, Japan: Igakushoin Ltd: Mar 1956, p 238-251
	L. palpale	Japan	Oume, Tokyo, Japan	35.788	139.276	Jan, 1953	Tsutsugamushi and Tsutsugamushi Disease, Tokyo, Japan: Igakushoin Ltd: Mar 1956, p 238-251
	L. palpale	Japan	Hokuto, Nagano, Japan	35.9749	138.365	Nov, 1952	Tsutsugamushi and Tsutsugamushi Disease, Tokyo, Japan: Igakushoin Ltd: Mar 1956, p 238-251
	L. palpale	Japan	Chichibu, Saitamata, Japan	35.9921	139.085	Nov, 1952	Tsutsugamushi and Tsutsugamushi Disease, Tokyo, Japan: Igakushoin Ltd: Mar 1956, p 238-251
	L. palpale	Japan	Tone, Gunma, Japan	36.8029	138.987	Apr, 1951	Tsutsugamushi and Tsutsugamushi Disease, Tokyo, Japan: Igakushoin Ltd: Mar 1956, p 238-251
	L. palpale	Japan	Kurobe, Toyama, Japan	36.8171	137.584	Mar, 1954	Tsutsugamushi and Tsutsugamushi Disease, Tokyo, Japan: Igakushoin Ltd: Mar 1956, p 238-251
	L. palpale	Japan	Myōkō, Niigata, Japan	36.8943	138.178	Apr, 1951	Tsutsugamushi and Tsutsugamushi Disease, Tokyo, Japan: Igakushoin Ltd: Mar 1956, p 238-251
	L. palpale	Japan	Shimoniikawa, Yamagata, Japan	36.9462	137.56	Apr, 2012 - May, 2012	Microbiol Immunol. 2013 Feb;57(2):111-7
	L. palpale	Japan	Myōkō, Niigata, Japan	37.0252	138.253	Apr, 1954	Tsutsugamushi and Tsutsugamushi Disease, Tokyo, Japan: Igakushoin Ltd: Mar 1956, p 238-251
	L. palpale	Japan	Katta, Miyagi, Japan	38.0982	140.658	May, 1952	Tsutsugamushi and Tsutsugamushi Disease, Tokyo, Japan: Igakushoin Ltd: Mar 1956, p 238-251
	L. palpale	Japan	Nishimurayama, Yamagata, Japan	38.3949	140.313	Jan, 1953	Tsutsugamushi and Tsutsugamushi Disease, Tokyo, Japan: Igakushoin Ltd: Mar 1956, p 238-251
	L. palpale	Japan	Ogachi, Akita, Japan	39.1586	140.411	Apr, 1952	Tsutsugamushi and Tsutsugamushi Disease, Tokyo, Japan: Igakushoin Ltd: Mar 1956, p 238-251
	L. palpale	Japan	Daisen, Akita, Japan	39.4122	140.447	Jun, 1950 - May, 1951	Tsutsugamushi and Tsutsugamushi Disease, Tokyo, Japan: Igakushoin Ltd: Mar 1956, p 238-251
	L. palpale	Japan	Daisen, Akita, Japan	39.4188	140.451	Apr, 1954	Tsutsugamushi and Tsutsugamushi Disease, Tokyo, Japan: Igakushoin Ltd: Mar 1956, p 238-251
	L. palpale	Japan	Daisen, Akita, Japan	39.4287	140.454	May, 1950 - Jun, 1951	Tsutsugamushi and Tsutsugamushi Disease, Tokyo, Japan: Igakushoin Ltd: Mar 1956, p 238-251
	L. palpale	Japan	Daisen, Akita, Japan	39.4287	140.454	Apr, 1954	Tsutsugamushi and Tsutsugamushi Disease, Tokyo, Japan: Igakushoin Ltd: Mar 1956, p 238-251
	L. palpale	Japan	Noboribetsu, Hokkaido, Japan	42.4128	141.107	Jun, 1953	Tsutsugamushi and Tsutsugamushi Disease, Tokyo, Japan: Igakushoin Ltd: Mar 1956, p 238-251
	L. palpale	Japan	Sapporo, Hokkaidō , Japan	43.0322	141.386	Jun, 1953	Tsutsugamushi and Tsutsugamushi Disease, Tokyo, Japan: Igakushoin Ltd: Mar 1956, p 238-251
	L. palpale	Japan	Sapporo, Hokkaido, Japan	43.1219	141.246	Jan, 1954	Tsutsugamushi and Tsutsugamushi Disease, Tokyo, Japan: Igakushoin Ltd: Mar 1956, p 238-251
	L. palpale	Japan	Sapporo, Hokkaido, Japan	43.1219	141.246	Mar, 1954	Tsutsugamushi and Tsutsugamushi Disease, Tokyo, Japan: Igakushoin Ltd: Mar 1956, p 238-251
	L. palpale	Korea	Ara1, Jeju, Korea	33.4261	126.563	Aug, 1991 - Jan, 1991 | Jan, 1992 - Apr, 1992	Kisaengchunghak Chapchi. 1992 Dec;30(4):341-8.
	L. palpale	Korea	Aaeweol, Jeju, Korea	33.4619	126.33	Jan, 2006 - Nov, 2006	Korean J Parasitol. 2009 Dec;47(4):381-6
	L. palpale	Korea	Janghung, Jeolla-nam, Korea	34.6798	126.903	Jan, 1993	Korean J Parasitol. 1995 Mar;33(1):27-36.
	L. palpale	Korea	Bosong, Jeolla-nam, Korea	34.893	127.131	Nov, 1993	Korean J Parasitol. 1996 Mar;34(1):27-33.
	L. palpale	Korea	Tongyong, Gyeongsang-nam, Korea	34.9032	128.362	Jan, 1993	Korean J Parasitol. 1995 Mar;33(1):27-36.
	L. palpale	Korea	Hwasun, Jeolla-nam, Korea	34.9866	126.964	Nov, 1993	Korean J Parasitol. 1996 Mar;34(1):27-33.
	L. palpale	Korea	Suncheon, Jeolla-nam, Korea	35.1103	127.495	Nov, 2006 - Aug, 2007	Korean J Parasitol. 2012 Dec;50(4):327-31
	L. palpale	Korea	Hampyong, Jeolla-nam, Korea	35.18	126.632	Nov, 1993	Korean J Parasitol. 1996 Mar;34(1):27-33.
	L. palpale	Korea	Changwon, Gyeongsang-nam, Korea	35.1969	128.568	Jan, 1993	Korean J Parasitol. 1995 Mar;33(1):27-36.
	L. palpale	Korea	Gosung, Gangwon, Korea	35.2357	127.211	Nov, 1993	Korean J Parasitol. 1996 Mar;34(1):27-33.
	L. palpale	Korea	Yeonggwang, Jeolla-nam, Korea	35.2578	126.475	Jan, 1993	Korean J Parasitol. 1995 Mar;33(1):27-36.
	L. palpale	Korea	Damyang, Jeolla-nam, Korea	35.3204	126.982	Dec, 1993	Korean J Parasitol. 1996 Mar;34(1):27-33.
	L. palpale	Korea	Gyeongju, Gyeongsang-buk, Korea	35.7865	129.338	1991	Korean J Zool 1993;36:408–415.
	L. palpale	Korea	Kumrung, Gyeongsang-buk, Korea	35.9497	128.014	Jan, 1996	Korean J Parasitol. 1997 Sep;35(3):171-9.
	L. palpale	Korea	Iksan, Jeolla-buk, Korea	35.9525	126.921	1990	Korean J Zool 1993;36:408–415.
	L. palpale	Korea	Iksan, Jeolla-buk, Korea	35.9525	126.921	1991	Korean J Zool 1993;36:408–415.
	L. palpale	Korea	Iksan, Jeolla-buk, Korea	35.9796	126.949	1990	Korean J Zool 1993;36:408–415.
	L. palpale	Korea	Iksan, Jeolla-buk, Korea	35.9796	126.949	1991	Korean J Zool 1993;36:408–415.
	L. palpale	Korea	Kumrung, Gyeongsang-buk, Korea	36.0164	128.045	Jan, 1996	Korean J Parasitol. 1997 Sep;35(3):171-9.
	L. palpale	Korea	Gimcheon, Gyeongsang-buk, Korea	36.1081	127.994	Jan, 1996	Korean J Parasitol. 1997 Sep;35(3):171-9.
	L. palpale	Korea	Yongdok, Gyeongsang-buk, Korea	36.286	129.373	Jan, 1993	Korean J Parasitol. 1995 Mar;33(1):27-36.
	L. palpale	Korea	Sangju, Gyeongsang-buk, Korea	36.3016	128.095	Jan, 1996	Korean J Parasitol. 1997 Sep;35(3):171-9.
	L. palpale	Korea	Sangju, Gyeongsang-buk, Korea	36.303	128.104	Jan, 1996	Korean J Parasitol. 1997 Sep;35(3):171-9.
	L. palpale	Korea	Andong, Gyeongsang-buk, Korea	36.5161	128.864	Jan, 1996	Korean J Parasitol. 1995 Mar;33(1):27-36.
	L. palpale	Korea	Yecheon, Gyeongsang-buk, Korea	36.6153	128.502	Jan, 1996	Korean J Parasitol. 1997 Sep;35(3):171-9.
	L. palpale	Korea	Mungyeong, Gyeongsang-buk, Korea	36.7319	128.157	Jan, 1996	Korean J Parasitol. 1997 Sep;35(3):171-9.
	L. palpale	Korea	Mungyeong, Gyeongsang-buk, Korea	36.7371	128.086	Jan, 1996	Korean J Parasitol. 1997 Sep;35(3):171-9.
	L. palpale	Korea	Cheongju, Chungcheong-buk, Korea	36.9464	127.909	Jan, 1996	Korean J Parasitol. 1997 Sep;35(3):171-9.
	L. palpale	Korea	Hwaseong, Gyeonggi, Korea	37.0798	126.831	Mar, 2010	PLoS One. 2014 Apr 10;9(4):e88453.
	L. palpale	Korea	Hwaseong, Gyeonggi, Korea	37.2133	127.015	Jan, 2005	Vector Borne Zoonotic Dis. 2011 Mar;11(3):209-14
	L. palpale	Korea	Samchock, Gyeongsang-buk, Korea	37.3792	129.226	Jan, 1993	Korean J Parasitol. 1995 Mar;33(1):27-36.
	L. palpale	Korea	Gwanak, Seoul, Korea	37.4429	126.961	1986 - 1987	Korean J Ecol 1988;11(1):17–28
	L. palpale	Korea	Yongjong Island, Incheon, Korea	37.5001	126.536	Jan, 1992 - Aug, 1993	Korean J Parasitol. 1993 Dec;31(4):341-6
	L. palpale	Korea	Goyang, Gyeonggi, Korea	37.7085	126.901	Nov, 1989	Kisaengchunghak Chapchi. 1991 Mar;29(1):87-92.
	L. palpale	Korea	Kangwha Island, Incheon, Korea	37.7132	126.451	Jan, 1992 - Aug, 1993	Korean J Parasitol. 1993 Dec;31(4):341-6
	L. palpale	Korea	Paju, Gyeonggi, Korea	37.7506	126.845	1991	Korean J Zool 1993;36:408–415.
	L. palpale	Korea	Paju, Gyeonggi, Korea	37.7555	126.92	Sep, 1989	Kisaengchunghak Chapchi. 1991 Mar;29(1):87-92.
	L. palpale	Korea	Paju, Gyeonggi, Korea	37.8777	126.692	2003	Korean J Parasitol. 2010 Sep;48(3):237-43
	L. palpale	Korea	Paju, Gyeonggi, Korea	37.9387	126.721	2003	Korean J Parasitol. 2010 Sep;48(3):237-43
	L. palpale	Korea	Paju, Gyeonggi, Korea	37.9422	126.798	2003	Korean J Parasitol. 2010 Sep;48(3):237-43
	L. palpale	Korea	Paju, Gyeonggi, Korea	37.9546	126.917	2003	Korean J Parasitol. 2010 Sep;48(3):237-43
	L. palpale	Korea	Paju, Gyeonggi, Korea	38.0035	127.244	2003	Korean J Parasitol. 2010 Sep;48(3):237-43
	L. palpale	Korea	Yeonchon, Gyeonggi, Korea	38.0525	127.141	2003	Korean J Parasitol. 2010 Sep;48(3):237-43
	L. palpale	Korea	Pocheon, Gyeonggi, Korea	38.066	127.324	1990	Korean J Zool 1993;36:408–415.
	L. palpale	Korea	Yeonchon, Gyeonggi, Korea	38.1877	127.064	2003	Korean J Parasitol. 2010 Sep;48(3):237-43
	L. palpale	Korea	Cheongwon, Chungcheong-buk, Korea			Jan, 2006 - Nov, 2006	Korean J Parasitol. 2009 Dec;47(4):381-6
	L. palpale	Korea	Yeoncheon, Gyeonggi, Korea			Jan, 2006 - Nov, 2006	Korean J Parasitol. 2009 Dec;47(4):381-6
	L. palpale	Korea	Pocheon, Gyeonggi, Korea			Jan, 2006 - Nov, 2006	Korean J Parasitol. 2009 Dec;47(4):381-6
	L. palpale	Korea	Paju, Gyeonggi, Korea			Jan, 2005	Korean J Parasitol. 2009 Dec;47(4):381-6
	L. palpale	Korea	Cheongyang, Chungcheong-nam, Korea			Jan, 2006 - Nov, 2006	Korean J Parasitol. 2009 Dec;47(4):381-6
	L. palpale	Korea	Namwon, Jeolla-buk, Korea			Jan, 2006 - Nov, 2006	Korean J Parasitol. 2009 Dec;47(4):381-6
	L. palpale	Korea	Cheorwon, Gangwon, Korea			Jan, 2005	Korean J Parasitol. 2009 Dec;47(4):381-6
	L. palpale	Korea	Gyeongju, Gyeongsang-buk, Korea			Jan, 2006 - Nov, 2006	Korean J Parasitol. 2009 Dec;47(4):381-6
	L. palpale	Korea	Jangseong, Jeolla-nam, Korea			Jan, 2006 - Nov, 2006	Korean J Parasitol. 2009 Dec;47(4):381-6
	L. palpale	Korea	Buan, Jeolla-buk, Korea			Jan, 2006 - Nov, 2006	Korean J Parasitol. 2009 Dec;47(4):381-6
	L. palpale	Korea	Jinju, Gyeongsang-nam, Korea			Jan, 2006 - Nov, 2006	Korean J Parasitol. 2009 Dec;47(4):381-6
	L. palpale	Korea	Suncheon, Jeolla-nam, Korea			Jan, 2006 - Nov, 2006	Korean J Parasitol. 2009 Dec;47(4):381-6
	L. palpale	Korea	Chuncheon, Gangwon, Korea			Jan, 2005	Vector Borne Zoonotic Dis. 2011 Mar;11(3):209-14
	L. palpale	Korea	Cheongju, Chungcheong-buk, Korea			Jan, 2005	Vector Borne Zoonotic Dis. 2011 Mar;11(3):209-14
	L. palpale	Korea	Yeoju, Gyeonggi, Korea			Jan, 2005	Vector Borne Zoonotic Dis. 2011 Mar;11(3):209-14
	L. palpale	Korea	Hapcheon, Gyeongsang-nam, Korea			Jan, 2005	Vector Borne Zoonotic Dis. 2011 Mar;11(3):209-14
	L. palpale	Korea	Gwangju, Korea	126.853	35.1595	Sep. 2014 - Aug. 2015	Korean J Parasitol. 2016 Jun;54(3):307-13
	L. pavlovsky	China	Liaoning, China			N.A.	Med Vet Entomol. 1992 Oct;6(4):389-95
	L. pavlovsky	China	Jilin, China			N.A.	Med Vet Entomol. 1992 Oct;6(4):389-95
	L. pavlovsky	China	Inner Mongol, China			N.A.	Med Vet Entomol. 1992 Oct;6(4):389-95
	L. pavlovsky	China	Heilongjiang, China			N.A.	Med Vet Entomol. 1992 Oct;6(4):389-95
	L. pavlovsky	Russia	Khasan, Primorskiy, Russia	42.4314	130.644	1994	Microbiol Immunol. 1999;43(10):975-8
	L. pavlovsky	Russia	Lebedinoye, Primorskiy , Russia	42.5806	130.672	1985	Microbiol Immunol. 1999;43(10):975-8
	L. pavlovsky	Russia	Kraskino, Primorskiy, Russia	42.7083	130.782	1993	Microbiol Immunol. 1999;43(10):975-8
	L. pavlovsky	Russia	Kraskino, Primorskiy, Russia	42.7083	130.782	1994	Microbiol Immunol. 1999;43(10):975-8
	L. pavlovsky	Russia	Kraskino, Primorskiy, Russia	42.7524	130.686	1994	Microbiol Immunol. 1999;43(10):975-8
	L. scutellare	China	Guangxi, China			N.A.	Med Vet Entomol. 1992 Oct;6(4):389-95
	L. scutellare	China	Fujian, China			N.A.	Med Vet Entomol. 1992 Oct;6(4):389-95
	L. scutellare	China	Anhui, China			N.A.	Med Vet Entomol. 1992 Oct;6(4):389-95
	L. scutellare	China	Guangdong, China			N.A.	Med Vet Entomol. 1992 Oct;6(4):389-95
	L. scutellare	China	Shaanxi, China			1920	Med Vet Entomol. 1992 Oct;6(4):389-95
	L. scutellare	China	Hubei, China			N.A.	Med Vet Entomol. 1992 Oct;6(4):389-95
	L. scutellare	China	Yunnan, China			1984	Med Vet Entomol. 1992 Oct;6(4):389-95
	L. scutellare	China	Henan, China			N.A.	Med Vet Entomol. 1992 Oct;6(4):389-95
	L. scutellare	China	Jiangxi, China			N.A.	Med Vet Entomol. 1992 Oct;6(4):389-95
	L. scutellare	China	Jiangsu, China			N.A.	Med Vet Entomol. 1992 Oct;6(4):389-95
	L. scutellare	China	Zhejiang, China			1922	Med Vet Entomol. 1992 Oct;6(4):389-95
	L. scutellare	China	Heilongjiang, China			N.A.	Med Vet Entomol. 1992 Oct;6(4):389-95
	L. scutellare	Taiwan	Hualien, Taiwan			N.A.	Appl Environ Microbiol. 2011 May;77(10):3398-405
	L. scutellare	Taiwan	Taitung, Taiwan			N.A.	Appl Environ Microbiol. 2011 May;77(10):3398-405
	L. scutellare	China	Dali Baizuzizhizhou, Yunnan, China	25.8007	100.193	2003 - 2004	Parasitol Res. 2013 Oct;112(10):3543-9
	L. scutellare	China	Taian, Shandong , China	36.188	117.042	Sep, 2010 - Mar, 2012	Parasit Vectors. 2013 Oct 29;6(1):312
	L. scutellare	China	D Tibetan, Yunnan, China			2001 - 2009	Med Vet Entomol. 2013 Jun;27(2):194-202
	L. scutellare	China	Xishuangbanna Dai, Yunnan, China			2001 - 2009	Med Vet Entomol. 2013 Jun;27(2):194-202
	L. scutellare	China	Pu'er, Yunnan, China			2001 - 2009	Med Vet Entomol. 2013 Jun;27(2):194-202
	L. scutellare	China	Honghe Hani and Yi, Yunnan, China			2001 - 2009	Med Vet Entomol. 2013 Jun;27(2):194-202
	L. scutellare	China	Nujiang Lisu, Yunnan, China			2001 - 2009	Med Vet Entomol. 2013 Jun;27(2):194-202
	L. scutellare	China	Yibin, Yunnan, China			2001 - 2009	Med Vet Entomol. 2013 Jun;27(2):194-202
	L. scutellare	China	D Tibetan, Yunnan, China			2001 - 2009	Med Vet Entomol. 2013 Jun;27(2):194-202
	L. scutellare	China	Lijiang, Yunnan, China			2001 - 2009	Med Vet Entomol. 2013 Jun;27(2):194-202
	L. scutellare	China	Zhaotong, Yunnan, China			2001 - 2009	Med Vet Entomol. 2013 Jun;27(2):194-202
	L. scutellare	China	Dali Bai, Yunnan, China			2001 - 2009	Med Vet Entomol. 2013 Jun;27(2):194-202
	L. scutellare	China	Dali Bai, Yunnan, China			2001 - 2009	Med Vet Entomol. 2013 Jun;27(2):194-202
	L. scutellare	China	Qujing, Yunnan, China			2001 - 2009	Med Vet Entomol. 2013 Jun;27(2):194-202
	L. scutellare	China	Dali Bai, Yunnan, China			2001 - 2009	Med Vet Entomol. 2013 Jun;27(2):194-202
	L. scutellare	China	Dehong Dai and Jingpo, Yunnan, China			2001 - 2009	Med Vet Entomol. 2013 Jun;27(2):194-202
	L. scutellare	China	Yuxi, Yunnan, China			2001 - 2009	Med Vet Entomol. 2013 Jun;27(2):194-202
	L. scutellare	China	Wenshan Zhuang and Miao, Yunnan, China			2001 - 2009	Med Vet Entomol. 2013 Jun;27(2):194-202
	L. scutellare	China	Wenshan Zhuang and Miao, Yunnan, China			2001 - 2009	Med Vet Entomol. 2013 Jun;27(2):194-202
	L. scutellare	China	Pu'er, Yunnan, China			2001 - 2009	Med Vet Entomol. 2013 Jun;27(2):194-202
	L. scutellare	China	Honghe Hani and Yi, Yunnan, China			2001 - 2009	Med Vet Entomol. 2013 Jun;27(2):194-202
	L. scutellare	China	Tai'an, Shandong , China			Sep, 2010 - Mar, 2012	Parasit Vectors. 2013 Oct 29;6(1):312
	L. scutellare	China	Linyi, Shandong , China			Sep, 2010 - Mar, 2012	Parasit Vectors. 2013 Oct 29;6(1):312
	L. scutellare	China	Linyi, Shandong , China			Sep, 2010 - Mar, 2012	Parasit Vectors. 2013 Oct 29;6(1):312
	L. scutellare	China	Linyi, Shandong, China			1995 - 1997	Southeast Asian J Trop Med Public Health. 2003 Dec;34(4):826-30.
	L. scutellare	China	Binzhou, Shandong, China			1995 - 2002	Southeast Asian J Trop Med Public Health. 2003 Dec;34(4):826-30.
	L. scutellare	China	Jinan, Shandong, China			1995 - 1997	Southeast Asian J Trop Med Public Health. 2003 Dec;34(4):826-30.
	L. scutellare	China	Linyi, Shandong, China			1995 - 2002	Southeast Asian J Trop Med Public Health. 2003 Dec;34(4):826-30.
	L. scutellare	Japan	Ibusuki, Kagoshima, Japan	31.2282	130.612	Dec, 1952	Tsutsugamushi and Tsutsugamushi Disease, Tokyo, Japan: Igakushoin Ltd: Mar 1956, p 238-251
	L. scutellare	Japan	Imakoba, Kagoshima, Japan	31.5045	130.429	Dec, 2010	Exp Appl Acarol. 2014 Sep;64(1):33-47
	L. scutellare	Japan	Aogashima, Tokyo, Japan	32.454	139.762	Feb, 1951	Tsutsugamushi and Tsutsugamushi Disease, Tokyo, Japan: Igakushoin Ltd: Mar 1956, p 238-251
	L. scutellare	Japan	Hachijō, Tokyo, Japan	33.1022	139.801	Mar, 1950	Tsutsugamushi and Tsutsugamushi Disease, Tokyo, Japan: Igakushoin Ltd: Mar 1956, p 238-251
	L. scutellare	Japan	Hachijō, Tokyo, Japan	33.1022	139.801	Dec, 1951	Tsutsugamushi and Tsutsugamushi Disease, Tokyo, Japan: Igakushoin Ltd: Mar 1956, p 238-251
	L. scutellare	Japan	Hachijō, Tokyo, Japan	33.1022	139.801	Feb, 1953	Tsutsugamushi and Tsutsugamushi Disease, Tokyo, Japan: Igakushoin Ltd: Mar 1956, p 238-251
	L. scutellare	Japan	Hachijō, Tokyo, Japan	33.1167	139.7	May, 1950	Tsutsugamushi and Tsutsugamushi Disease, Tokyo, Japan: Igakushoin Ltd: Mar 1956, p 238-251
	L. scutellare	Japan	Hachijō, Tokyo, Japan	33.1167	139.7	Sep, 1950	Tsutsugamushi and Tsutsugamushi Disease, Tokyo, Japan: Igakushoin Ltd: Mar 1956, p 238-251
	L. scutellare	Japan	Nishimuro, Wakayama, Japan	33.6782	135.348	Jan, 1953	Tsutsugamushi and Tsutsugamushi Disease, Tokyo, Japan: Igakushoin Ltd: Mar 1956, p 238-251
	L. scutellare	Japan	Miyake, Tokyo, Japan	34.0833	139.533	Dec, 1951	Tsutsugamushi and Tsutsugamushi Disease, Tokyo, Japan: Igakushoin Ltd: Mar 1956, p 238-251
	L. scutellare	Japan	Miyake, Tokyo, Japan	34.0833	139.533	Feb, 1951	Tsutsugamushi and Tsutsugamushi Disease, Tokyo, Japan: Igakushoin Ltd: Mar 1956, p 238-251
	L. scutellare	Japan	Miyake, Tokyo, Japan	34.0833	139.533	Dec, 1954	Tsutsugamushi and Tsutsugamushi Disease, Tokyo, Japan: Igakushoin Ltd: Mar 1956, p 238-251
	L. scutellare	Japan	Niijima, Tokyo, Japan	34.3667	139.267	Nov, 1952	Tsutsugamushi and Tsutsugamushi Disease, Tokyo, Japan: Igakushoin Ltd: Mar 1956, p 238-251
	L. scutellare	Japan	Matsusaka, Mie, Japan	34.5682	136.571	Nov, 1954	Tsutsugamushi and Tsutsugamushi Disease, Tokyo, Japan: Igakushoin Ltd: Mar 1956, p 238-251
	L. scutellare	Japan	Iga, Mie, Japan	34.7064	136.07	Nov, 1954	Tsutsugamushi and Tsutsugamushi Disease, Tokyo, Japan: Igakushoin Ltd: Mar 1956, p 238-251
	L. scutellare	Japan	Ōshima, Tokyo, Japan	34.75	139.356	Jan, 1951	Tsutsugamushi and Tsutsugamushi Disease, Tokyo, Japan: Igakushoin Ltd: Mar 1956, p 238-251
	L. scutellare	Japan	Ōshima, Tokyo, Japan	34.75	139.356	Jan, 1951	Tsutsugamushi and Tsutsugamushi Disease, Tokyo, Japan: Igakushoin Ltd: Mar 1956, p 238-251
	L. scutellare	Japan	Ōshima, Tokyo, Japan	34.75	139.356	Mar, 1951	Tsutsugamushi and Tsutsugamushi Disease, Tokyo, Japan: Igakushoin Ltd: Mar 1956, p 238-251
	L. scutellare	Japan	Ōshima, Tokyo, Japan	34.75	139.356	Jan, 1952	Tsutsugamushi and Tsutsugamushi Disease, Tokyo, Japan: Igakushoin Ltd: Mar 1956, p 238-251
	L. scutellare	Japan	Ōshima, Tokyo, Japan	34.75	139.356	Feb, 1953	Tsutsugamushi and Tsutsugamushi Disease, Tokyo, Japan: Igakushoin Ltd: Mar 1956, p 238-251
	L. scutellare	Japan	Shinshiro, Aichi, Japan	34.8546	137.523	Jan, 1953	Tsutsugamushi and Tsutsugamushi Disease, Tokyo, Japan: Igakushoin Ltd: Mar 1956, p 238-251
	L. scutellare	Japan	Tateyama, Chiba, Japan	34.9199	139.827	Feb, 1953	Tsutsugamushi and Tsutsugamushi Disease, Tokyo, Japan: Igakushoin Ltd: Mar 1956, p 238-251
	L. scutellare	Japan	Kuwana, Mie, Japan	35.103	136.682	Jan, 1953	Tsutsugamushi and Tsutsugamushi Disease, Tokyo, Japan: Igakushoin Ltd: Mar 1956, p 238-251
	L. scutellare	Japan	Katsuura, Chiba, Japan	35.1523	140.321	Nov, 1954	Tsutsugamushi and Tsutsugamushi Disease, Tokyo, Japan: Igakushoin Ltd: Mar 1956, p 238-251
	L. scutellare	Japan	Gotenba, Shizuoka, Japan	35.3086	138.935	Jan, 1953	Tsutsugamushi and Tsutsugamushi Disease, Tokyo, Japan: Igakushoin Ltd: Mar 1956, p 238-251
	L. scutellare	Japan	Gotenba, Shizuoka, Japan	35.316	138.894	Jan, 1952	Tsutsugamushi and Tsutsugamushi Disease, Tokyo, Japan: Igakushoin Ltd: Mar 1956, p 238-251
	L. scutellare	Japan	Suntō, Shizuoka, Japan	35.3332	138.981	Jan, 1952	Tsutsugamushi and Tsutsugamushi Disease, Tokyo, Japan: Igakushoin Ltd: Mar 1956, p 238-251
	L. scutellare	Japan	Yokohama, Kanagawa, Japan	35.3578	139.527	Feb, 1953	Tsutsugamushi and Tsutsugamushi Disease, Tokyo, Japan: Igakushoin Ltd: Mar 1956, p 238-251
	L. scutellare	Japan	Yokohama, Kanagawa, Japan	35.3578	139.527	Nov, 1953	Tsutsugamushi and Tsutsugamushi Disease, Tokyo, Japan: Igakushoin Ltd: Mar 1956, p 238-251
	L. scutellare	Japan	Yokohama, Kanagawa, Japan	35.3578	139.527	Nov, 1953	Tsutsugamushi and Tsutsugamushi Disease, Tokyo, Japan: Igakushoin Ltd: Mar 1956, p 238-251
	L. scutellare	Japan	Yokohama, Kanagawa, Japan	35.3578	139.527	Nov, 1953	Tsutsugamushi and Tsutsugamushi Disease, Tokyo, Japan: Igakushoin Ltd: Mar 1956, p 238-251
	L. scutellare	Japan	Yokohama, Kanagawa, Japan	35.3578	139.527	Dec, 1953	Tsutsugamushi and Tsutsugamushi Disease, Tokyo, Japan: Igakushoin Ltd: Mar 1956, p 238-251
	L. scutellare	Japan	Yokohama, Kanagawa, Japan	35.3578	139.527	Dec, 1953	Tsutsugamushi and Tsutsugamushi Disease, Tokyo, Japan: Igakushoin Ltd: Mar 1956, p 238-251
	L. scutellare	Japan	Yokohama, Kanagawa, Japan	35.3578	139.527	Jan, 1954	Tsutsugamushi and Tsutsugamushi Disease, Tokyo, Japan: Igakushoin Ltd: Mar 1956, p 238-251
	L. scutellare	Japan	Yokohama, Kanagawa, Japan	35.3578	139.527	Mar, 1954	Tsutsugamushi and Tsutsugamushi Disease, Tokyo, Japan: Igakushoin Ltd: Mar 1956, p 238-251
	L. scutellare	Japan	Yokohama, Kanagawa, Japan	35.3578	139.527	Sep, 1954	Tsutsugamushi and Tsutsugamushi Disease, Tokyo, Japan: Igakushoin Ltd: Mar 1956, p 238-251
	L. scutellare	Japan	Yokohama, Kanagawa, Japan	35.3578	139.527	Jan, 1954	Tsutsugamushi and Tsutsugamushi Disease, Tokyo, Japan: Igakushoin Ltd: Mar 1956, p 238-251
	L. scutellare	Japan	Yokohama, Kanagawa, Japan	35.3578	139.527	Nov, 1954	Tsutsugamushi and Tsutsugamushi Disease, Tokyo, Japan: Igakushoin Ltd: Mar 1956, p 238-251
	L. scutellare	Japan	Yokohama, Kanagawa, Japan	35.3578	139.527	Jan, 1954	Tsutsugamushi and Tsutsugamushi Disease, Tokyo, Japan: Igakushoin Ltd: Mar 1956, p 238-251
	L. scutellare	Japan	Yokohama, Kanagawa, Japan	35.3578	139.527	Jan, 1954	Tsutsugamushi and Tsutsugamushi Disease, Tokyo, Japan: Igakushoin Ltd: Mar 1956, p 238-251
	L. scutellare	Japan	Yokohama, Kanagawa, Japan	35.3578	139.527	Jan, 1954	Tsutsugamushi and Tsutsugamushi Disease, Tokyo, Japan: Igakushoin Ltd: Mar 1956, p 238-251
	L. scutellare	Japan	Yokohama, Kanagawa, Japan	35.3578	139.527	Nov, 1954	Tsutsugamushi and Tsutsugamushi Disease, Tokyo, Japan: Igakushoin Ltd: Mar 1956, p 238-251
	L. scutellare	Japan	Yokohama, Kanagawa, Japan	35.3578	139.527	Dec, 1954	Tsutsugamushi and Tsutsugamushi Disease, Tokyo, Japan: Igakushoin Ltd: Mar 1956, p 238-251
	L. scutellare	Japan	Yokohama, Kanagawa, Japan	35.3578	139.527	Dec, 1954	Tsutsugamushi and Tsutsugamushi Disease, Tokyo, Japan: Igakushoin Ltd: Mar 1956, p 238-251
	L. scutellare	Japan	Fukuchiyama, Kyoto, Japan	35.4237	135.077	Feb, 1953	Tsutsugamushi and Tsutsugamushi Disease, Tokyo, Japan: Igakushoin Ltd: Mar 1956, p 238-251
	L. scutellare	Japan	Kōfu, Yamanashi, Japan	35.6507	138.539	Nov, 1953	Tsutsugamushi and Tsutsugamushi Disease, Tokyo, Japan: Igakushoin Ltd: Mar 1956, p 238-251
	L. scutellare	Japan	Nishimurayama, Yamagata, Japan	38.3949	140.313	Jan, 1953	Tsutsugamushi and Tsutsugamushi Disease, Tokyo, Japan: Igakushoin Ltd: Mar 1956, p 238-251
	L. scutellare	Japan	Yufu, Oita, Japan			1982 - 1998	Microbiol Immunol. 2008 Mar;52(3):135-43
	L. scutellare	Japan	Bungo-ono, Oita, Japan			1982 - 1998	Microbiol Immunol. 2008 Mar;52(3):135-43
	L. scutellare	Japan	Hiji, Oita, Japan			1982 - 1998	Microbiol Immunol. 2008 Mar;52(3):135-43
	L. scutellare	Japan	Saiki, Oita, Japan			1982 - 1998	Microbiol Immunol. 2008 Mar;52(3):135-43
	L. scutellare	Japan	Kunisaki, Oita, Japan			1982 - 1998	Microbiol Immunol. 2008 Mar;52(3):135-43
	L. scutellare	Japan	Bungotakada, Oita, Japan			1982 - 1998	Microbiol Immunol. 2008 Mar;52(3):135-43
	L. scutellare	Japan	Nakatsu, Oita, Japan			1982 - 1998	Microbiol Immunol. 2008 Mar;52(3):135-43
	L. scutellare	Japan	Usa, Oita, Japan			1982 - 1998	Microbiol Immunol. 2008 Mar;52(3):135-43
	L. scutellare	Japan	Kitsuki, Oita, Japan			1982 - 1998	Microbiol Immunol. 2008 Mar;52(3):135-43
	L. scutellare	Japan	Hita, Oita, Japan			1982 - 1998	Microbiol Immunol. 2008 Mar;52(3):135-43
	L. scutellare	Japan	Kusu, Oita, Japan			1982 - 1998	Microbiol Immunol. 2008 Mar;52(3):135-43
	L. scutellare	Japan	Beppu, Oita, Japan			1982 - 1998	Microbiol Immunol. 2008 Mar;52(3):135-43
	L. scutellare	Japan	Usuki, Oita, Japan			1982 - 1998	Microbiol Immunol. 2008 Mar;52(3):135-43
	L. scutellare	Japan	Taketa, Oita, Japan			1982 - 1998	Microbiol Immunol. 2008 Mar;52(3):135-43
	L. scutellare	Korea	Ara1, Jeju, Korea	33.4261	126.563	Aug, 1991 - Jan, 1991 | Jan, 1992 - Apr, 1992	Kisaengchunghak Chapchi. 1992 Dec;30(4):341-8.
	L. scutellare	Korea	Aaeweol, Jeju, Korea	33.4619	126.33	Jan, 2006 - Nov, 2006	Korean J Parasitol. 2009 Dec;47(4):381-6
	L. scutellare	Korea	Janghung, Jeolla-nam, Korea	34.6798	126.903	Jan, 1993	Korean J Parasitol. 1995 Mar;33(1):27-36.
	L. scutellare	Korea	Janghung, Jeolla-nam, Korea	34.6798	126.903	Jan, 1993	Korean J Parasitol. 1996 Mar;34(1):27-33.
	L. scutellare	Korea	Bosong, Jeolla-nam, Korea	34.893	127.131	Nov, 1993	Korean J Parasitol. 1996 Mar;34(1):27-33.
	L. scutellare	Korea	Tongyong, Gyeongsang-nam, Korea	34.9032	128.362	Jan, 1993	Korean J Parasitol. 1995 Mar;33(1):27-36.
	L. scutellare	Korea	Hwasun, Jeolla-nam, Korea	34.9866	126.964	Nov, 1993	Korean J Parasitol. 1996 Mar;34(1):27-33.
	L. scutellare	Korea	Suncheon, Jeolla-nam, Korea	35.1103	127.495	Nov, 2006 - Aug, 2007	Korean J Parasitol. 2012 Dec;50(4):327-31
	L. scutellare	Korea	Hampyong, Jeolla-nam, Korea	35.18	126.632	Nov, 1993	Korean J Parasitol. 1996 Mar;34(1):27-33.
	L. scutellare	Korea	Changwon, Gyeongsang-nam, Korea	35.1969	128.568	Jan, 1993	Korean J Parasitol. 1995 Mar;33(1):27-36.
	L. scutellare	Korea	Gosung, Gangwon, Korea	35.2357	127.211	Nov, 1993	Korean J Parasitol. 1996 Mar;34(1):27-33.
	L. scutellare	Korea	Yeonggwang, Jeolla-nam, Korea	35.2578	126.475	Jan, 1993	Korean J Parasitol. 1995 Mar;33(1):27-36.
	L. scutellare	Korea	Damyang, Jeolla-nam, Korea	35.3204	126.982	Dec, 1993	Korean J Parasitol. 1996 Mar;34(1):27-33.
	L. scutellare	Korea	Gyeongju, Gyeongsang-buk, Korea	35.7865	129.338	1991	Korean J Zool 1993;36:408–415.
	L. scutellare	Korea	Kumrung, Gyeongsang-buk, Korea	35.9497	128.014	Jan, 1996	Korean J Parasitol. 1997 Sep;35(3):171-9.
	L. scutellare	Korea	Iksan, Jeolla-buk, Korea	35.9525	126.921	1990	Korean J Zool 1993;36:408–415.
	L. scutellare	Korea	Iksan, Jeolla-buk, Korea	35.9525	126.921	1991	Korean J Zool 1993;36:408–415.
	L. scutellare	Korea	Iksan, Jeolla-buk, Korea	35.9796	126.949	1990	Korean J Zool 1993;36:408–415.
	L. scutellare	Korea	Iksan, Jeolla-buk, Korea	35.9796	126.949	1991	Korean J Zool 1993;36:408–415.
	L. scutellare	Korea	Kumrung, Gyeongsang-buk, Korea	36.0164	128.045	Jan, 1996	Korean J Parasitol. 1997 Sep;35(3):171-9.
	L. scutellare	Korea	Gimcheon, Gyeongsang-buk, Korea	36.1081	127.994	Jan, 1996	Korean J Parasitol. 1997 Sep;35(3):171-9.
	L. scutellare	Korea	Yongdok, Gyeongsang-buk, Korea	36.286	129.373	Jan, 1993	Korean J Parasitol. 1995 Mar;33(1):27-36.
	L. scutellare	Korea	Sangju, Gyeongsang-buk, Korea	36.303	128.104	Jan, 1996	Korean J Parasitol. 1997 Sep;35(3):171-9.
	L. scutellare	Korea	Mungyeong, Gyeongsang-buk, Korea	36.7319	128.157	Jan, 1996	Korean J Parasitol. 1997 Sep;35(3):171-9.
	L. scutellare	Korea	Hwaseong, Gyeonggi, Korea	37.2133	127.015	Jan, 2005	Vector Borne Zoonotic Dis. 2011 Mar;11(3):209-14
	L. scutellare	Korea	Gwanak, Seoul, Korea	37.4429	126.961	1986 - 1987	Korean J Ecol 1988;11(1):17–28
	L. scutellare	Korea	Cheongwon, Chungcheong-buk, Korea			Jan, 2006 - Nov, 2006	Korean J Parasitol. 2009 Dec;47(4):381-6
	L. scutellare	Korea	Yeoncheon, Gyeonggi, Korea			Jan, 2006 - Nov, 2006	Korean J Parasitol. 2009 Dec;47(4):381-6
	L. scutellare	Korea	Pocheon, Gyeonggi, Korea			Jan, 2006 - Nov, 2006	Korean J Parasitol. 2009 Dec;47(4):381-6
	L. scutellare	Korea	Paju, Gyeonggi, Korea			Jan, 2005	Korean J Parasitol. 2009 Dec;47(4):381-6
	L. scutellare	Korea	Cheongyang, Chungcheong-nam, Korea			Jan, 2006 - Nov, 2006	Korean J Parasitol. 2009 Dec;47(4):381-6
	L. scutellare	Korea	Namwon, Jeolla-buk, Korea			Jan, 2006 - Nov, 2006	Korean J Parasitol. 2009 Dec;47(4):381-6
	L. scutellare	Korea	Cheorwon, Gangwon, Korea			Jan, 2005	Korean J Parasitol. 2009 Dec;47(4):381-6
	L. scutellare	Korea	Gyeongju, Gyeongsang-buk, Korea			Jan, 2006 - Nov, 2006	Korean J Parasitol. 2009 Dec;47(4):381-6
	L. scutellare	Korea	Jangseong, Jeolla-nam, Korea			Jan, 2006 - Nov, 2006	Korean J Parasitol. 2009 Dec;47(4):381-6
	L. scutellare	Korea	Buan, Jeolla-buk, Korea			Jan, 2006 - Nov, 2006	Korean J Parasitol. 2009 Dec;47(4):381-6
	L. scutellare	Korea	Jinju, Gyeongsang-nam, Korea			Jan, 2006 - Nov, 2006	Korean J Parasitol. 2009 Dec;47(4):381-6
	L. scutellare	Korea	Suncheon, Jeolla-nam, Korea			Jan, 2006 - Nov, 2006	Korean J Parasitol. 2009 Dec;47(4):381-6
	L. scutellare	Korea	Hapcheon, Gyeongsang-nam, Korea			Jan, 2005	Vector Borne Zoonotic Dis. 2011 Mar;11(3):209-14
	L. scutellare	Korea	Gurye, Jeolla-nam, Korea			Jan, 2005	Vector Borne Zoonotic Dis. 2011 Mar;11(3):209-14
	L. scutellare	Taiwan	Lanyu, Taitung county, Taiwan	22.05	121.533	N.A.	Appl Environ Microbiol. 2011 May;77(10):3398-405
	L. scutellare	China	Taiyuan, Shanxi, China	112.549	37.8706	N.A.	Zootaxa. 2015 Aug 21;4006(1):1-39
	L. scutellare	Japan	Hachioji, Tokyo, Japan	139.316	35.6663	2003 - 2010	日本ダニ学会誌, 25(Supplement1), S189-S192
	L. scutellare	Korea	Gwangju, Korea	126.853	35.1595	Sep. 2014 - Aug. 2015	Korean J Parasitol. 2016 Jun;54(3):307-13
	L. scutellare	Taiwan	Quanzhou, Fujian, Taiwan			Aug, 1999 - Dec, 1999 | Feb, 2000 - Jun, 2000	Formosan Entomol. 2004 24: 257-272
	L.akamushi	China	Yunnan, China			2001 - 2013	Parasitol Res. 2015 Aug; 114(8):2815-33
	L.deliense	Taiwan	Taitung, Taitung City, Taitung County, Taiwan	121.144	22.7613	2006 - 2010	Parasit Vectors. 2015 Dec 1;8:611
	L.deliense	Taiwan	Matsu, Lienchiang county, Taiwan	119.933	26.15	2006 - 2010	Parasit Vectors. 2015 Dec 1;8:611
	L.deliense	Taiwan	Kinmen, Kinmen County, Taiwan	118.376	24.4458	2006 - 2010	Parasit Vectors. 2015 Dec 1;8:611
	L.imphalum	Taiwan	Hualien, Hualien County, Taiwan	121.6	23.9831	2006 - 2010	Parasit Vectors. 2015 Dec 1;8:611
	L.imphalum	Taiwan	Taitung, Taitung City, Taitung County, Taiwan	121.144	22.7613	2006 - 2010	Parasit Vectors. 2015 Dec 1;8:611
	L.imphalum	Taiwan	Penghu, Penghu County, Taiwan	119.596	23.6489	2006 - 2010	Parasit Vectors. 2015 Dec 1;8:611
	L.imphalum	China	Yunnan, China			2001 - 2013	Parasitol Res. 2015 Aug; 114(8):2815-33
	L.pallidum	Korea	Goseong, Gwangwon, Korea	128.467	38.3801	2012 - 2013	J Parasitol. 2016 Apr;102(2):193-8
	L.pallidum	Korea	Gangeung, Gwangwon, Korea	128.876	37.7519	2012 - 2013	J Parasitol. 2016 Apr;102(2):193-8
	L.pallidum	Korea	Hoengseong, Gwangwon, Korea	127.985	37.4918	2012 - 2013	J Parasitol. 2016 Apr;102(2):193-8
	L.pallidum	Korea	Uljin, Gyeongsang-buk, Korea	129.4	36.9931	2012 - 2013	J Parasitol. 2016 Apr;102(2):193-8
	L.pallidum	Korea	Yeongdeok, Gyeongsang-buk, Korea	129.366	36.4151	2012 - 2013	J Parasitol. 2016 Apr;102(2):193-8
	L.pallidum	Taiwan	Matsu, Lienchiang county, Taiwan	119.933	26.15	2006 - 2010	Parasit Vectors. 2015 Dec 1;8:611
	L.pallidum	China	Yunnan, China			2001 - 2013	Parasitol Res. 2015 Aug; 114(8):2815-33
	L.palpale	China	Yunnan, China			2001 - 2013	Parasitol Res. 2015 Aug; 114(8):2815-33
	L.scutellare	Korea	Yeongdeok, Gyeongsang-buk, Korea	129.366	36.4151	2012 - 2013	J Parasitol. 2016 Apr;102(2):193-8
	L.scutellare	Taiwan	Matsu, Lienchiang county, Taiwan	119.933	26.15	2006 - 2010	Parasit Vectors. 2015 Dec 1;8:611
	L.scutellare	Taiwan	Kinmen, Kinmen County, Taiwan	118.376	24.4458	2006 - 2010	Parasit Vectors. 2015 Dec 1;8:611
	L.scutellare	China	Yunnan, China			2001 - 2013	Parasitol Res. 2015 Aug; 114(8):2815-33
		* N.A.: Information not available
