# Supplementary material for: Diversification of Orientia tsutsugamushi genotypes by intragenic recombination and their potential expansion in endemic areas
Source: PLoS Negl Trop Dis. 2017 Mar 1;11(3):e0005408. doi: 10.1371/journal.pntd.0005408 (PMC5348041; doi:10.1371/journal.pntd.0005408)
Supplement: S4 Table — (XLS) [file pntd.0005408.s004.xls]

## Sheet: S4 Table
	S4 Table. Summary of genotype-specific InDels identified in 206 tsa56 sequences
	Genotype	Indel	Sequences	Position (nucletide)
	Saitama	Ins	GTA	394-396
	Saitama	Ins	GGTAAAGGC	439-447
	JG_A	Del	---	1570-1572
	TD	Ins	GCTGATGCT	514-522
	TD	Ins	CCAAAA	562-567
	TA763_B	Ins	AAGCGACCTCCT	556-567
	TA763_B	Del	---	679-681
	Shimokoshi	Ins	GGCGAG	1339-1344
	Shimokoshi	Ins	TCTAAG	1516-1521
