# Supplementary material for: Diversification of Orientia tsutsugamushi genotypes by intragenic recombination and their potential expansion in endemic areas
Source: PLoS Negl Trop Dis. 2017 Mar 1;11(3):e0005408. doi: 10.1371/journal.pntd.0005408 (PMC5348041; doi:10.1371/journal.pntd.0005408)
Supplement: S5 Table — (XLS) [file pntd.0005408.s005.xls]

## Sheet: S5 Table
	S5 Table. Pairwise similarity and identity of 206 amino acid sequences of tsa56 genes.
		Identity
	Similarity	Group			Karp
			Genotype		Karp_C																											Karp_B							Karp_A
				Accession No.	AF173043	AF173044	AF173047	KC693730	AF173177	AF430143	AF430144	EU551148	GQ332748	HQ660208	HQ660207	M33004	GQ332744	EF213100	EF213094	EF213088	EF213097	EF213098	GU446617	GU446616	AY222636	GU120155	GU120156	KC688322	KC688323	EF213092	EF213089	DQ323176	GU120145	EF213084	EF213081	GQ332747	GU446597	HQ718450	HQ718432	GU446618	AY357216	AY222640	GQ332742	GU446591	HQ718456	HQ718458	HQ718452	EF213082	KJ001159
		Karp	Karp_C	AF173043		92.7	92.7	90	90	90.7	95.4	89.1	89.3	89	89	91.3	87.5	87.6	87.3	87.1	80.8	87.8	86.6	86.1	86.3	86.6	85.6	84.7	85.6	87.3	87.7	84.3	85.9	82.7	84.9	84.3	82.1	82.1	82.4	83.6	83.4	83.9	84.1	85.4	84.2	84.3	84.1	84.3	83.9
				AF173044	96.1		100	96.3	96.3	95.2	90.6	89.5	89.3	89.3	89.3	92	88.2	88	87.8	87.5	81.2	88	86.8	86.5	86.5	86.8	86.5	85.7	86.3	88.2	88.6	85.4	87	83.6	85.8	85.2	83	83	83.3	83.2	83.4	83.9	84.1	85.2	84.4	84.3	84.1	84.3	83.4
				AF173047	96.1	100		96.3	96.3	95.2	90.6	89.5	89.3	89.3	89.3	92	88.2	88	87.8	87.5	81.2	88	86.8	86.5	86.5	86.8	86.5	85.7	86.3	88.2	88.6	85.4	87	83.6	85.8	85.2	83	83	83.3	83.2	83.4	83.9	84.1	85.2	84.4	84.3	84.1	84.3	83.4
				KC693731	94.1	97	97		100	98.9	94.3	93.2	93	92.5	92.5	89.1	91.4	91.2	91	90.7	84.4	91.2	90.4	90	90.2	90.4	90.2	89.4	90	91.6	91.6	87.9	89.5	85.7	87.9	87.7	85.3	85.3	85.5	84.3	84.6	85	85.2	86.4	85.6	85.5	85.3	85.5	85
				AF173177	94.1	97	97	100		98.9	94.3	93.2	93	92.5	92.5	89.1	91.4	91.2	91	90.7	84.4	91.2	90.4	90	90.2	90.4	90.2	89.4	90	91.6	91.6	87.9	89.5	85.7	87.9	87.7	85.3	85.3	85.5	84.3	84.6	85	85.2	86.4	85.6	85.5	85.3	85.5	85
				AF430143	93.8	96.8	96.8	99.8	99.8		95	93.6	93.4	92.9	92.9	89.5	91.8	91.9	91.6	91.4	85.1	91.9	91.1	90.6	90.9	91.1	90.9	90	90.6	92.3	92.3	88.4	90	86.1	88.4	88.2	85.7	85.7	85.9	85	85.2	85.7	85.9	87	86	86.2	85.9	86.2	85.7
				AF430144	96.8	94.1	94.1	97	97	96.8		93	93.2	92.3	92.3	88.8	90.7	91	90.7	90.5	84.2	91.2	90.6	90	90.4	90.6	89.7	88.7	89.7	91.1	91.1	86.8	88.4	84.8	87	86.8	84.4	84.4	84.6	84.6	84.3	84.8	85	86.4	85.1	85.3	85	85.3	85.5
				EU551148	94.1	93.9	93.9	96.8	96.8	96.6	97		99.3	93.4	93.4	90	92.5	93	92.8	92.6	86.5	93	91.6	90.9	91.4	91.6	91.4	90.5	92	92.1	92.1	88.7	90.2	86.9	88.9	88	85	85	85.3	84	84.2	84.6	84.9	86.6	85.2	85.3	85.1	85.3	86.2
				GQ332748	94.1	93.9	93.9	96.8	96.8	96.6	97	99.5		93.2	93.2	89.8	92.3	93	92.8	92.6	86.5	93	91.6	90.9	91.4	91.6	91.4	90.3	91.8	92.1	92.1	88.7	90.2	86.7	88.9	88	85	85	85.3	84	84.2	84.6	84.9	86.6	85.2	85.3	85.1	85.3	86.2
				HQ660208	94.1	94.3	94.3	96.8	96.8	96.6	96.8	96.1	96.1		100	96.6	97	91.6	91.4	91.2	85.1	92.1	92.9	92.7	92.9	93.2	92.9	89.8	90.9	93.4	93.8	89.3	90.9	89.1	90.6	90.9	87.3	87.3	87.5	87.2	87.2	87.7	87.9	88.3	86.9	87	86.8	87	86.8
				HQ660207	94.1	94.3	94.3	96.8	96.8	96.6	96.8	96.1	96.1	100		96.6	97	91.6	91.4	91.2	85.1	92.1	92.9	92.7	92.9	93.2	92.9	89.8	90.9	93.4	93.8	89.3	90.9	89.1	90.6	90.9	87.3	87.3	87.5	87.2	87.2	87.7	87.9	88.3	86.9	87	86.8	87	86.8
				M33004	95.9	96.3	96.3	94.1	94.1	93.8	94.1	93.4	93.4	97.3	97.3		93.6	88.2	88	87.8	81.7	88.7	89.5	89.3	89.5	89.7	89.5	86.5	87.5	90.2	90.7	87	88.6	86.8	88.4	88.6	85.3	85.3	85.5	85.9	85.9	86.3	86.5	87	85.5	85.7	85.5	85.7	85.5
				GQ332744	92.7	93.2	93.2	95.9	95.9	95.7	95.4	95.5	95.5	97.7	97.7	95		91	90.7	90.5	84.5	91.4	93	92.7	93	93.2	94.5	92.1	93.2	93.4	93.9	90.2	91.4	91.4	92.9	93.4	88.4	88.4	88.6	87.2	87.2	87.7	87.9	88.4	86.9	87.1	86.8	87.1	86.8
				EF213100	91.8	92.1	92.1	94.8	94.8	94.6	94.8	95.7	95.7	94.8	94.8	92.1	94.3		99.8	99.5	92.3	99.1	91.6	91.2	91.4	91.6	91.6	90.8	91.9	92.3	92.8	87.6	89.2	86.5	89.4	87.6	85.2	85.2	85.4	85.7	85.9	86.3	86.5	87.7	87.1	87.2	87	87.2	86.4
				EF213094	91.8	92.1	92.1	94.8	94.8	94.6	94.8	95.7	95.7	94.8	94.8	92.1	94.3	100		99.3	92.1	98.9	91.4	91	91.2	91.4	91.4	90.6	91.6	92.1	92.5	87.6	89.2	86.2	89.1	87.4	85	85	85.2	85.4	85.7	86.1	86.3	87.4	86.9	87	86.8	87	86.1
				EF213088	91.4	91.6	91.6	94.3	94.3	94.1	94.3	95.2	95.2	94.3	94.3	91.6	93.9	99.5	99.5		91.9	98.6	91.2	90.7	91	91.2	91.2	90.4	91.4	91.9	92.3	87.1	88.7	86	88.9	87.2	84.7	84.7	85	85.2	85.4	85.9	86.1	87.2	86.6	86.8	86.6	86.8	85.9
				EF213097	86.2	86.9	86.9	89.6	89.6	89.4	89.1	90.3	90.3	89.4	89.4	86.7	88.9	94.1	94.1	93.7		91.9	84.9	84.7	84.7	84.9	84.9	84.3	84.9	85.1	85.5	81.3	82.4	83.3	81.9	80.9	78.8	78.8	79	79	79.2	79.6	79.9	81	80	80.1	79.9	80.1	79.7
				EF213098	91.9	92.3	92.3	95	95	94.8	94.8	95.2	95.2	94.8	94.8	92.1	94.3	99.5	99.5	99.1	93.2		92.1	91.6	91.9	92.1	92.1	91.3	92.3	93.2	93.7	87.6	89.2	86.5	89.4	88.1	86.1	86.1	86.3	86.1	86.4	86.8	87	88.1	88	88.1	87.9	88.1	86.4
				GU446617	90.9	91.1	91.1	94.1	94.1	93.8	94.1	93.9	93.9	95.4	95.4	92.7	95.2	93.7	93.7	93.2	88.9	93.7		98.4	99.1	99.3	97.3	92.5	93.6	95.7	95.7	90.7	92.3	88.6	90.9	91.4	87.1	87.1	87.3	89.3	87.9	88.4	88.6	88.4	87.6	87.7	87.5	87.7	88.6
				GU446616	90.4	90.6	90.6	93.6	93.6	93.4	93.6	93.4	93.4	95	95	92.2	94.8	93.2	93.2	92.7	88.5	93.2	99.1		98.4	98.6	96.8	91.9	92.9	95.2	95.4	89.7	91.3	88.2	90.4	90.9	86.6	86.6	86.8	88.8	87.7	88.1	88.4	87.9	87.1	87.3	87.1	87.3	87.7
				AY222636	90.9	91.1	91.1	94.1	94.1	93.8	94.1	93.9	93.9	95.4	95.4	92.7	95.2	93.7	93.7	93.2	88.9	93.7	99.5	99.1		99.3	97.3	92.3	93.4	95.7	95.7	90.4	92	88.4	90.7	91.4	87.1	87.1	87.3	89.3	87.9	88.4	88.6	88.1	87.3	87.5	87.3	87.5	88.4
				GU120155	90.9	91.1	91.1	94.1	94.1	93.8	94.1	93.9	93.9	95.4	95.4	92.7	95.2	93.7	93.7	93.2	88.9	93.7	99.5	99.1	99.5		97.5	92.5	93.6	95.9	95.9	90.7	92.3	88.6	90.9	91.6	87.3	87.3	87.5	89.5	88.1	88.6	88.8	88.4	87.6	87.7	87.5	87.7	88.6
				GU120156	90.4	91.3	91.3	94.3	94.3	94.1	93.6	94.1	94.1	95.2	95.2	92.5	96.1	94.1	94.1	93.7	89.4	94.1	98.4	97.9	98.4	98.4		93.9	95	95.5	95.4	90	91.1	90	92.3	93	89.7	89.7	90	87.5	87.7	88.1	88.4	87.9	87.1	87.3	87.1	87.3	87
				KC688322	90	91	91	93.9	93.9	93.7	93	93.2	93.2	93	93	90.3	94.8	94.6	94.6	94.1	89.1	94.8	94.8	94.3	94.8	94.8	95.7		98.9	92.6	92.6	88	89.2	88.7	90.7	89.6	87.5	87.5	87.7	84.5	84.5	84.9	85.1	86.7	85.7	85.8	85.6	85.8	86
				KC688323	91.1	91.6	91.6	94.5	94.5	94.3	94.1	94.1	94.1	94.1	94.1	91.3	95.7	95	95	94.6	89.6	95	95.9	95.4	95.9	95.9	96.8	98.9		93.6	93.6	89.1	90.2	89.8	91.8	90.7	87.1	87.1	87.3	85.5	85.5	85.9	86.1	87.7	86.7	86.8	86.6	86.8	87
				EF213092	91.4	92.3	92.3	95.2	95.2	95	94.5	94.8	94.8	95.5	95.5	92.7	95.5	94.8	94.8	94.3	88.2	95	96.4	95.9	96.4	96.4	95.9	95	95.7		99.5	90.7	92.3	89.6	92.5	92.8	89.3	89.3	89.5	88.4	88.2	88.6	88.9	88.9	88.9	89.1	88.9	89.1	88.4
				EF213089	91.8	92.7	92.7	95.4	95.4	95.2	94.7	94.5	94.5	95.9	95.9	93.2	95.7	94.8	94.8	94.3	88.2	95	96.6	96.1	96.6	96.6	96.1	94.8	95.9	99.5		90.7	92.3	90	92.9	92.7	89.3	89.3	89.5	88.8	88.6	89	89.3	89.3	89.3	89.5	89.3	89.5	88.4
			Karp_B	DQ323176	90.2	91.1	91.1	93.4	93.4	93.2	92.5	93	93	92.9	92.9	90.9	93.4	92.5	92.5	92.1	86.9	92.1	93.6	93.2	93.6	93.6	93.4	92.3	93.2	94.5	94.5		98.4	92.3	94.5	94.5	90.4	90.4	90.6	85.9	85.2	85.7	85.9	87.5	86	86.2	85.9	86.2	88.4
				GU120145	91.1	92	92	94.3	94.3	94.1	93.4	93.9	93.9	93.8	93.8	91.8	94.3	93.4	93.4	93	88.2	93	94.5	94.1	94.5	94.5	94.3	93.2	94.1	95.5	95.4	99.1		93.4	95.7	95.7	91.5	91.5	91.7	87.5	86.8	87.2	87.5	89	87.6	87.7	87.5	87.7	89.9
				EF213084	88.8	89.5	89.5	91.6	91.6	91.3	90.9	91.4	91.4	92	92	90	93.8	91.4	91.4	90.9	88.7	91	92.5	92	92.5	92.5	93.4	92.5	93.4	93.2	93.4	95.2	96.1		97	94.1	90.2	90.2	90.4	84.1	84.1	84.6	84.8	85.9	84.6	84.8	84.6	84.8	85
				EF213081	90.6	91.6	91.6	93.6	93.6	93.4	92.7	93	93	93.6	93.6	91.6	95.2	93.4	93.4	93	88	93	93.8	93.4	93.8	93.8	94.7	94.3	95.4	95.2	95.7	96.8	97.7	97.9		96.4	93.1	93.1	93.3	86.3	86.3	86.8	87	88.1	87.5	87.7	87.5	87.7	87.2
				GQ332747	90	90.7	90.7	93	93	92.7	92	92.5	92.5	93.9	93.9	91.8	95.7	92.5	92.5	92.1	87.8	92.5	94.3	93.9	94.3	94.3	95.2	93.7	94.3	95.7	95.5	96.6	97.5	96.8	98		92.4	92.4	92.7	87.3	87.3	87.7	87.9	87.1	86.7	86.9	86.6	86.9	86.8
				GU446597	87.9	89.3	89.3	91.3	91.3	91.1	90	90.6	90.6	91.1	91.1	89.3	91.7	91.1	91.1	90.6	86.2	91.5	90.8	90.4	90.8	90.8	92.4	92.4	91.7	92.9	92.6	93.8	94.6	93.1	95.1	94.9		99.6	99.8	85.1	85.3	85.7	86	86.2	86	86.2	86	86.2	85.3
				HQ718450	87.7	89.1	89.1	91.1	91.1	90.8	89.7	90.4	90.4	90.8	90.8	89.1	91.5	90.8	90.8	90.4	85.9	91.3	90.6	90.2	90.6	90.6	92.2	92.2	91.5	92.6	92.4	93.5	94.4	92.9	94.9	94.6	99.8		99.8	85.1	85.3	85.7	86	86.2	86	86.2	86	86.2	85.3
			Karp_A	HQ718432	87.9	89.3	89.3	91.3	91.3	91.1	90	90.6	90.6	91.1	91.1	89.3	91.7	91.1	91.1	90.6	86.2	91.5	90.8	90.4	90.8	90.8	92.4	92.4	91.7	92.9	92.6	93.8	94.6	93.1	95.1	94.9	100	99.8		85.3	85.5	86	86.2	86.4	86.2	86.4	86.2	86.4	85.5
				GU446618	89.8	90.7	90.7	91.6	91.6	91.4	90.9	90.9	90.9	92.5	92.5	91.6	92.5	91.4	91.4	90.9	86.7	91.4	93.4	93	93.4	93.4	92.3	91.4	92	93.4	93.4	91.4	92.3	90.2	91.4	92.3	90	89.7	90		98.2	98.6	98.4	96.6	96.6	97.3	97.1	97.3	95.5
				AY357216	89.3	90.7	90.7	91.6	91.6	91.4	90.5	90.9	90.9	92.3	92.3	91.4	92.3	91.4	91.4	90.9	86.7	91.4	92.3	91.8	92.3	92.3	92.3	91.2	91.8	93	93	90.9	91.8	90	91.1	92	90	89.7	90	98.4		99.5	99.3	97.5	97.5	98.2	98	98.2	94.6
				AY222640	89.8	91.1	91.1	92	92	91.8	90.9	91.4	91.4	92.7	92.7	91.8	92.7	91.8	91.8	91.4	87.1	91.9	92.7	92.3	92.7	92.7	92.7	91.6	92.3	93.4	93.4	91.4	92.3	90.5	91.6	92.5	90.4	90.2	90.4	98.9	99.5		99.8	98	98	98.6	98.4	98.6	95
				GQ332742	89.8	91.1	91.1	92	92	91.8	90.9	91.4	91.4	92.7	92.7	91.8	92.7	91.8	91.8	91.4	87.1	91.9	92.7	92.3	92.7	92.7	92.7	91.6	92.3	93.4	93.4	91.4	92.3	90.5	91.6	92.5	90.4	90.2	90.4	98.9	99.5	100		98.2	98.2	98.9	98.6	98.9	95.2
				GU446591	90.7	91.6	91.6	92.5	92.5	92.3	91.8	92.3	92.3	92.7	92.7	91.8	92.7	92.5	92.5	92.1	87.3	92.5	92.3	91.8	92.3	92.3	92.3	92.3	93	93.4	93.4	92	93	90.7	92.3	92	90.6	90.4	90.6	98	98.6	99.1	99.1		98	98.6	98.4	98.6	96.4
				HQ718456	89.8	91.2	91.2	92.1	92.1	91.9	91	91.4	91.4	91.9	91.9	91	91.9	92.3	92.3	91.9	86	92.8	91.6	91.2	91.6	91.6	91.6	92.3	92.6	93.5	93.5	91.2	92.1	89.8	91.9	91.4	91.1	90.8	91.1	97.3	98	98.4	98.4	98.6		99.3	99.1	99.3	94.8
				HQ718458	90	91.4	91.4	92.3	92.3	92.1	91.2	91.6	91.6	92.1	92.1	91.2	92.1	92.5	92.5	92.1	86	92.8	91.8	91.4	91.8	91.8	91.8	92.3	92.7	93.7	93.7	91.4	92.3	90	92.1	91.6	90.8	90.6	90.8	98	98.6	99.1	99.1	99.3	99.3		99.8	100	95.5
				HQ718452	89.8	91.2	91.2	92.1	92.1	91.8	90.9	91.4	91.4	91.8	91.8	90.9	91.8	92.3	92.3	91.8	85.7	92.5	91.6	91.2	91.6	91.6	91.6	92.1	92.5	93.4	93.4	91.2	92.1	89.8	91.8	91.4	90.6	90.4	90.6	97.7	98.4	98.9	98.9	99.1	99.1	99.8		99.8	95.2
				EF213082	90	91.4	91.4	92.3	92.3	92.1	91.2	91.6	91.6	92.1	92.1	91.2	92.1	92.5	92.5	92.1	86	92.8	91.8	91.4	91.8	91.8	91.8	92.3	92.7	93.7	93.7	91.4	92.3	90	92.1	91.6	90.8	90.6	90.8	98	98.6	99.1	99.1	99.3	99.3	100	99.8		95.5
				KJ001159	89.8	90	90	91.2	91.2	90.9	90.9	91.2	91.2	91.6	91.6	90.7	91.6	92.1	92.1	91.6	86.9	91.6	92.3	91.8	92.3	92.3	91.6	91.4	91.8	93.2	93	92.7	93.7	90.2	91.8	91.2	90.2	90	90.2	97.3	96.6	97.1	97.1	97.7	96.6	97.3	97.1	97.3
				GU446614	90	90.9	90.9	91.8	91.8	91.6	91.2	91.2	91.2	91.8	91.8	90.9	91.8	92.1	92.1	91.6	85.5	92.3	93	92.5	93	93	91.8	92.1	92.5	93.7	93.7	91.8	92.7	90	92.1	91.4	90.6	90.4	90.6	98.6	97.5	98	98	98.2	98.2	98.9	98.6	98.9	98
				HQ718455	90.9	92	92	92.9	92.9	92.7	92.2	91.8	91.8	93.4	93.4	92.4	92.9	91.8	91.8	91.4	85.3	92.1	93.4	92.9	93.4	93.4	92.9	92.5	93.6	95	95.2	92	92.9	90.9	93.2	92.7	90.8	90.6	90.8	96.6	96.1	96.6	96.6	96.8	96.6	97.3	97.1	97.3	95.9
				HQ718423	89.1	90.5	90.5	91.4	91.4	91.1	90.2	90.7	90.7	92.3	92.3	91.4	93.2	91.2	91.2	90.7	86.9	91.4	91.6	91.1	91.6	91.6	91.8	91.2	91.8	92.5	92.5	90.7	91.6	90.2	91.1	91.8	90	89.7	90	97.7	97.3	97.7	97.7	97	96.6	97.3	97.1	97.3	96.1
				HQ718437	89.1	90.5	90.5	91.4	91.4	91.1	90.2	90.7	90.7	92.3	92.3	91.4	93.2	91.2	91.2	90.7	86.9	91.4	91.6	91.1	91.6	91.6	91.8	91.2	91.8	92.5	92.5	90.7	91.6	90.2	91.1	91.8	90	89.7	90	97.7	97.3	97.7	97.7	97	96.6	97.3	97.1	97.3	96.1
				EF213078	90.2	91.6	91.6	92.1	92.1	91.8	90.9	91.4	91.4	91.8	91.8	91.4	91.8	92.3	92.3	91.8	85.7	92.5	91.6	91.2	91.6	91.6	91.6	92.1	92.5	93.4	93.4	91.2	92.1	89.8	91.8	91.4	90.4	90.2	90.4	97.5	98.2	98.6	98.6	98.9	98.9	99.5	99.3	99.5	96.8
				HQ718453	90.5	91.6	91.6	92.7	92.7	92.5	91.8	92.1	92.1	92.5	92.5	91.4	92.5	93	93	92.5	86.4	93.2	92.3	91.8	92.3	92.3	92.3	92.8	93.2	94.1	94.1	91.8	92.7	90.5	92.5	92.1	90.4	90.2	90.4	97.5	98.2	98.6	98.6	98.9	98.9	99.5	99.3	99.5	96.8
				FJ374771	90.6	92.4	92.4	93.6	93.6	93.4	92.5	93.4	93.4	93.4	93.4	92.2	93.2	93	93	92.5	87.8	92.5	93.6	93.2	93.6	93.6	93.8	93	94.1	95.2	95.4	93.6	94.5	92.5	94.3	93.4	90.6	90.4	90.6	93.9	94.3	94.8	94.8	95.7	94.8	95	94.8	95	95
				GU446599	90.7	92.3	92.3	94.3	94.3	94.1	93.2	94.1	94.1	93.9	93.9	92.1	95	94.1	94.1	93.7	88.9	94.1	94.3	93.9	94.3	94.3	95.5	95.2	95.7	96.1	95.7	94.1	95	93.9	95.5	95.5	92.9	92.6	92.9	93	93	93.4	93.4	94.3	93.7	93.9	93.7	93.9	93.4
				GU446600	90.5	92.1	92.1	94.1	94.1	93.9	93	93.9	93.9	93.7	93.7	91.8	94.8	93.9	93.9	93.4	88.7	93.9	94.1	93.7	94.1	94.1	95.2	95	95.5	95.9	95.5	93.9	94.8	93.7	95.2	95.2	92.6	92.4	92.6	92.7	92.7	93.2	93.2	94.1	93.5	93.7	93.4	93.7	93.2
				AY222632	90.7	92.3	92.3	94.3	94.3	94.1	93.2	94.1	94.1	93.9	93.9	92.1	95	94.1	94.1	93.7	88.9	94.1	94.3	93.9	94.3	94.3	95.5	95.2	95.7	96.1	95.7	94.1	95	93.9	95.5	95.5	92.9	92.6	92.9	93	93	93.4	93.4	94.3	93.7	93.9	93.7	93.9	93.4
				GU446592	89.1	90.2	90.2	92.7	92.7	92.5	91.8	92	92	92.7	92.7	90.4	94.3	92.7	92.7	92.3	86.2	93	92.9	92.5	92.9	92.9	93.4	94.6	95.4	95	95	92	92.9	91.3	93.4	93.4	91.3	91.1	91.3	92	91.8	92.3	92.3	92.3	92.3	92.5	92.3	92.5	91.6
				GQ332745	90.2	91.1	91.1	93.6	93.6	93.4	93	93	93	94.5	94.5	92.3	96.1	93.2	93.2	92.7	86.7	93.4	94.1	93.6	94.1	94.1	94.5	94.6	95.2	95.9	95.7	93.4	94.3	93.2	95.2	95.5	92.4	92.2	92.4	93.4	93.2	93.6	93.6	93.9	93.7	93.9	93.7	93.9	93.2
				HQ718447	91.1	92.5	92.5	94.3	94.3	94.1	93.4	93.2	93.2	94.5	94.5	92.7	94.3	93.4	93.4	93	86.9	93.7	95.2	94.7	95.2	95.2	94.7	93.9	95	97.7	98.2	93.8	94.8	92.7	95	94.8	92	91.7	92	94.1	93.6	94.1	94.1	93.9	94.1	94.3	94.1	94.3	93.7
				AF173049	90.6	91.6	91.6	92.7	92.7	92.5	92.2	91.8	91.8	94.1	94.1	93.2	93.8	91.8	91.8	91.4	87.6	92.1	94.7	94.3	94.7	94.7	94.3	92.5	93.6	95.7	95.9	92.7	93.6	92.3	93.4	94.1	90.8	90.6	90.8	93.2	92.7	93.2	93.2	93	92.6	92.7	92.5	92.7	92.5
				GU120140	90.9	92	92	94.5	94.5	94.3	93.6	93.6	93.6	94.3	94.3	92	94.8	93.9	93.9	93.4	87.3	94.1	95.2	94.8	95.2	95.2	95.2	94.6	95.4	97	97	94.1	95	92.7	94.8	94.5	92.2	92	92.2	93.6	93.9	94.3	94.3	94.5	94.4	94.6	94.3	94.6	93.4
				GU120144	91.1	92	92	94.5	94.5	94.3	93.8	93.9	93.9	94.5	94.5	92.3	95	94.1	94.1	93.7	87.6	94.3	95.4	95	95.4	95.4	95.4	94.8	95.7	97.3	97.3	94.3	95.2	92.9	95	94.8	92.4	92.2	92.4	93.9	94.1	94.5	94.5	94.8	94.6	94.8	94.6	94.8	93.7
				GQ332743	91.1	92	92	94.5	94.5	94.3	93.8	93.9	93.9	94.5	94.5	92.3	95	94.1	94.1	93.7	87.6	94.3	95.4	95	95.4	95.4	95.4	94.8	95.7	97.3	97.3	94.3	95.2	92.9	95	94.8	92.4	92.2	92.4	93.9	94.1	94.5	94.5	94.8	94.6	94.8	94.6	94.8	93.7
				HQ718451	91.3	92.9	92.9	94.7	94.7	94.5	93.6	93.9	93.9	94.7	94.7	92.9	95.2	94.1	94.1	93.7	87.6	94.3	95	94.5	95	95	95.2	94.3	95.4	96.6	97	93.8	94.8	92.9	95.2	94.8	92.4	92.2	92.4	93.2	92.7	93.2	93.2	93.2	93.2	93.4	93.2	93.4	92.5
				HQ718448	91.3	92.9	92.9	94.7	94.7	94.5	93.6	93.9	93.9	94.7	94.7	92.9	95.2	94.1	94.1	93.7	87.6	94.3	95	94.5	95	95	95.2	94.3	95.4	96.6	97	93.8	94.8	92.9	95.2	94.8	92.4	92.2	92.4	93.2	92.7	93.2	93.2	93.2	93.2	93.4	93.2	93.4	92.5
				HQ718422	91.3	92.9	92.9	94.7	94.7	94.5	93.6	93.9	93.9	94.7	94.7	92.9	95.4	94.1	94.1	93.7	87.6	94.3	95.2	94.7	95.2	95.2	95.4	94.6	95.7	96.8	97.3	94.1	95	93.2	95.4	95	92.4	92.2	92.4	93.4	93	93.4	93.4	93.4	93.5	93.7	93.4	93.7	92.7
				HQ718427	91.1	92.9	92.9	94.8	94.8	94.5	93.4	94.1	94.1	94.8	94.8	92.9	95.2	94.3	94.3	93.9	87.8	94.6	94.8	94.3	94.8	94.8	95	94.3	95.2	96.6	96.8	93.8	94.8	92.9	95	94.8	92.6	92.4	92.6	93.2	92.7	93.2	93.2	93.2	93.2	93.4	93.2	93.4	92.5
				HQ718431	91.3	93.2	93.2	95	95	94.8	93.6	94.3	94.3	95	95	93.2	95.4	94.6	94.6	94.1	88	94.8	95	94.5	95	95	95.2	94.6	95.4	96.8	97	94.1	95	93.2	95.2	95	92.9	92.6	92.9	93.4	93	93.4	93.4	93.4	93.5	93.7	93.4	93.7	92.7
				EF213090	89.5	90.5	90.5	92.5	92.5	92.3	91.8	92.5	92.5	93.2	93.2	91.4	92	92.3	92.3	91.8	87.3	92.5	92.7	92.3	92.7	92.7	92.5	92.3	93	93.9	93.9	91.4	92.3	89.8	91.1	92	90.2	90	90.2	92	91.6	92	92	91.6	91.2	91.6	91.4	91.6	91.2
				HQ718428	89.5	90.2	90.2	92.3	92.3	92	91.8	92.3	92.3	93	93	91.1	91.8	92.5	92.5	92.1	87.6	92.8	92.5	92	92.5	92.5	92.3	92.1	92.7	93.6	93.6	91.1	92	89.5	90.9	91.8	90	89.7	90	91.8	91.4	91.8	91.8	91.4	91	91.4	91.2	91.4	90.9
			Saitama	AF430141	85	85.9	85.9	87.9	87.9	87.7	87.2	87.2	87.2	88.1	88.1	86.3	87.9	89	89	88.6	85.2	89	88.6	88.1	88.6	88.6	88.6	87.7	87.7	89	88.8	87.9	88.6	86.5	87.4	88.6	87.1	86.8	87.1	87.7	87	87.4	87.4	87.4	87.2	87	86.8	87	87.4
				KC693732	84.9	85.5	85.5	88	88	87.8	87.1	86.9	86.9	88.2	88.2	86	88	88.4	88.4	88	85.1	88.4	88	87.5	88	88	88	87.1	87.1	88.6	88.2	87.5	88.2	86.9	87.5	88.2	87.8	87.5	87.8	88.2	87.5	88	88	87.8	87.8	87.5	87.3	87.5	87.8
				AF302989	86.6	86.6	86.6	89.1	89.1	88.9	88.9	88.4	88.4	89.8	89.8	87.5	90	89.3	89.3	88.9	85.7	89.1	89.5	89.1	89.5	89.5	89.5	88.2	88.6	90.2	89.8	89.1	89.8	88.4	89.1	89.8	87.3	87.1	87.3	88.6	88	88.4	88.4	88.2	87.6	87.8	87.5	87.8	88
				AF430142	83.6	83.4	83.4	85.9	85.9	85.9	85.9	85.5	85.5	86.8	86.8	84.5	87	86.4	86.4	85.9	82.8	86.2	86.6	86.1	86.6	86.6	86.6	85.1	85.7	87.3	86.8	86.4	86.8	85.5	86.1	86.8	84.4	84.2	84.4	85.7	85	85.5	85.5	85.2	84.7	84.8	84.6	84.8	85
				AF302991	86.8	86.8	86.8	89.3	89.3	89.1	89.1	88.4	88.4	90	90	87.7	90.2	89.3	89.3	88.9	85.7	89.1	89.7	89.3	89.7	89.7	89.7	88.2	88.8	90.2	90	89.3	90	88.6	89.3	89.8	87.3	87.1	87.3	88.6	88	88.4	88.4	88.2	87.6	87.8	87.5	87.8	88
				GQ332749	81.4	81.8	81.8	83.7	83.7	83.5	83.1	83.3	83.3	84.4	84.4	82.7	84.4	84.8	84.8	84.4	82.7	84.8	83.9	83.5	83.9	83.9	84.4	84.4	83.3	84.8	84.4	83.7	84.4	83.3	83.9	84.6	84.4	84.2	84.4	84.4	84.2	84.6	84.6	84.4	84.4	84.2	83.9	84.2	83.9
				AY222639	82.6	83.1	83.1	85	85	84.8	84.4	84.6	84.6	85.7	85.7	83.9	85.7	86.1	86.1	85.7	83.9	86.1	85.2	84.8	85.2	85.2	85.7	85.7	84.6	86.1	85.7	85	85.7	84.6	85.2	85.9	86.1	85.9	86.1	85.5	85.2	85.7	85.7	85.5	85.5	85.2	85	85.2	85
				AY222638	82.6	83.1	83.1	85	85	84.8	84.4	84.6	84.6	85.7	85.7	83.9	85.7	86.1	86.1	85.7	83.9	86.1	85.2	84.8	85.2	85.2	85.7	85.7	84.6	86.1	85.7	85	85.7	84.6	85.2	85.9	86.1	85.9	86.1	85.5	85.2	85.7	85.7	85.5	85.5	85.2	85	85.2	85
				AY222634	87.6	88.8	88.8	90.6	90.6	90.3	89.4	89.4	89.4	91	91	89.2	91	91.5	91.5	91	87	91.7	90.3	89.9	90.3	90.3	90.8	90.1	89.9	90.8	90.8	89.7	90.6	89.2	90.1	91	90	89.7	90	91.7	91.5	91.9	91.9	91	91.5	91.2	91	91.2	90.3
			Boryong	JQ898378	88.8	89.2	89.2	91.6	91.6	91.3	91.6	91.4	91.4	91.1	91.1	88.8	90.2	93	93	92.5	88.2	93	90.2	89.7	90.2	90.4	91.3	91.2	92.2	90.7	90.9	90.4	91.3	89.3	90.6	90.9	89.1	88.8	89.1	88	87.7	88.2	88.2	88.9	88.3	88.4	88.2	88.4	88
				JQ898391	89.3	89.2	89.2	91.6	91.6	91.3	92	91.8	91.8	91.1	91.1	88.8	90.2	93	93	92.5	88	93	90.2	89.7	90.2	90.4	91.3	91.2	92.2	90.7	90.9	90.4	91.3	89.1	90.6	90.9	89.1	88.8	89.1	88	87.7	88.2	88.2	88.9	88.3	88.4	88.2	88.4	88
				JQ898379	88.8	89.2	89.2	91.6	91.6	91.3	91.6	91.4	91.4	91.1	91.1	88.8	90.2	93	93	92.5	88.2	93	90.2	89.7	90.2	90.4	91.3	91.2	92.2	90.7	90.9	90.4	91.3	89.3	90.6	90.9	89.1	88.8	89.1	88	87.7	88.2	88.2	88.9	88.3	88.4	88.2	88.4	88
				JQ898354	88.6	89	89	91.3	91.3	91.1	91.3	91.1	91.1	90.8	90.8	88.6	90	92.7	92.7	92.3	88.2	92.8	90	89.5	90	90.2	91.1	91	92	90.5	90.6	90.2	91.1	89.1	90.4	90.7	88.8	88.6	88.8	87.7	87.5	88	88	88.6	88	88.2	88	88.2	87.8
				JQ898356	88.6	89	89	91.3	91.3	91.1	91.3	91.1	91.1	90.8	90.8	88.6	90	92.7	92.7	92.3	88	92.8	90	89.5	90	90.2	91.1	91	92	90.5	90.6	90.2	91.1	89.1	90.4	90.7	88.8	88.6	88.8	87.7	87.5	88	88	88.6	88	88.2	88	88.2	87.8
				JQ898351	88.6	89	89	91.3	91.3	91.1	91.3	91.1	91.1	90.8	90.8	88.6	90	92.7	92.7	92.3	88.2	92.8	90	89.5	90	90.2	91.1	91	92	90.5	90.6	90.2	91.1	89.1	90.4	90.7	88.8	88.6	88.8	87.7	87.5	88	88	88.6	88	88.2	88	88.2	87.8
				JQ898387	88.8	89.2	89.2	91.6	91.6	91.3	91.6	91.4	91.4	91.1	91.1	88.8	90.2	93	93	92.5	88.2	93	90.2	89.7	90.2	90.4	91.3	91.2	92.2	90.7	90.9	90.4	91.3	89.3	90.6	90.9	89.1	88.8	89.1	88	87.7	88.2	88.2	88.9	88.3	88.4	88.2	88.4	88
				JQ898369	88.8	89.2	89.2	91.6	91.6	91.3	91.6	91.4	91.4	91.1	91.1	88.8	90.2	93	93	92.5	88.2	93	90.2	89.7	90.2	90.4	91.3	91.2	92.2	90.7	90.9	90.4	91.3	89.3	90.6	90.9	89.1	88.8	89.1	88	87.7	88.2	88.2	88.9	88.3	88.4	88.2	88.4	88
				JQ898368	88.6	89	89	91.3	91.3	91.1	91.3	91.1	91.1	90.8	90.8	88.6	90	92.7	92.7	92.3	88.2	92.8	90	89.5	90	90.2	91.1	91	92	90.5	90.6	90.2	91.1	89.1	90.4	90.7	88.8	88.6	88.8	87.7	87.5	88	88	88.6	88	88.2	88	88.2	87.8
				L04956	88.6	89	89	91.3	91.3	91.1	91.3	91.1	91.1	90.8	90.8	88.6	90	92.7	92.7	92.7	87.8	92.8	90	89.5	90	90.2	91.1	91	92	90.5	90.6	90.2	91.1	88.8	90.4	90.7	88.8	88.6	88.8	87.7	87.5	88	88	88.6	88	88.2	88	88.2	87.8
				M63380	89	89.5	89.5	91.8	91.8	91.6	91.8	91.6	91.6	91.3	91.3	89	90.4	93.2	93.2	92.7	88.2	93.2	90.4	90	90.4	90.6	91.6	91.4	92.5	90.9	91.1	90.7	91.6	89.3	90.9	91.1	89.3	89.1	89.3	88.2	88	88.4	88.4	89.1	88.5	88.7	88.4	88.7	88.2
				GQ332750	89	89.5	89.5	91.8	91.8	91.6	91.8	91.6	91.6	91.3	91.3	89	90.4	93.2	93.2	92.7	88.2	93.2	90.4	90	90.4	90.6	91.6	91.4	92.5	90.9	91.1	90.7	91.6	89.3	90.9	91.1	89.3	89.1	89.3	88.2	88	88.4	88.4	89.1	88.5	88.7	88.4	88.7	88.2
				JQ898363	88.8	89.2	89.2	91.6	91.6	91.3	91.6	91.4	91.4	91.1	91.1	88.8	90.2	93	93	92.5	88	93	90.2	89.7	90.2	90.4	91.3	91.2	92.2	90.7	90.9	90.2	91.1	88.8	90.4	90.7	88.8	88.6	88.8	88	87.7	88.2	88.2	88.9	88.3	88.4	88.2	88.4	88
				HQ660212	89	89.5	89.5	91.8	91.8	91.6	91.8	91.6	91.6	91.3	91.3	89	90.4	93.2	93.2	92.7	88.2	93.2	90.4	90	90.4	90.6	91.6	91.4	92.5	90.9	91.1	90.7	91.6	89.3	90.9	91.1	89.3	89.1	89.3	88.2	88	88.4	88.4	89.1	88.5	88.7	88.4	88.7	88.2
				GQ495609	88.8	89.2	89.2	91.6	91.6	91.3	91.6	91.4	91.4	91.5	91.5	89.2	90.7	93.4	93.4	93	88.5	93.4	90.6	90.2	90.6	90.9	91.8	91.6	92.7	91.1	91.3	90.9	91.8	89.5	91.1	91.4	89.5	89.3	89.5	88.4	88.2	88.6	88.6	89.3	88.7	88.9	88.7	88.9	88.4
				JQ898350	88.6	89	89	91.3	91.3	91.1	91.3	91.1	91.1	91.3	91.3	89	90.4	93.2	93.2	92.7	88.5	93.2	90.4	90	90.4	90.6	91.6	91.4	92.5	90.9	91.1	90.7	91.6	89.5	90.9	91.1	89.3	89.1	89.3	88.2	88	88.4	88.4	89.1	88.5	88.7	88.4	88.7	88.2
				AF173048	87.2	87.6	87.6	90	90	90	90	89.8	89.8	89.9	89.9	87.6	89.3	91.8	91.8	91.4	87.1	91.9	89	88.6	89	89.3	90.4	90.3	91.3	89.5	89.7	89.3	90.2	88.4	89.7	90	88.2	87.9	88.2	86.8	86.8	87	87	87.7	87.1	87.3	87.1	87.3	86.8
		Gilliam	JG_C	HQ718441	78.5	78.9	78.9	80.4	80.4	80.1	79.9	79.5	79.5	79.6	79.6	78.5	80.6	81.2	81.2	80.7	78.7	81.2	80.4	80.1	80.4	80.4	81.3	81.4	82.2	81.4	80.6	80.2	80.9	80.9	81.7	81.4	80.8	80.6	80.8	78.6	78.4	78.6	78.6	78.9	78.3	78.7	78.5	78.7	78.9
				GQ332758	77.4	78	78	79.5	79.5	79.2	78.8	79.1	79.1	78.5	78.5	77.3	79.7	80.3	80.3	79.8	79.2	79.9	79.9	79.5	79.7	79.7	80.4	79.4	80.8	80	79.2	80	80.4	80.6	80.8	80.7	78.6	78.3	78.6	78.4	78	78.2	78.2	78.4	77.7	78	77.8	78	78.7
				HQ718426	77.4	78.3	78.3	79.7	79.7	79.5	78.8	79.5	79.5	78.7	78.7	77.6	79.5	80.7	80.7	80.3	79.4	80.3	79	78.8	79	79	80.1	79.4	80.8	80.2	79.5	79.7	80.2	80.2	80.8	80.5	79	78.8	79	77.7	77.7	78	78	78.4	77.9	78.2	78	78.2	78.5
				HQ718443	78.1	78.7	78.7	80.1	80.1	79.9	79.5	79.8	79.8	79.2	79.2	78	80.2	81.2	81.2	80.7	79.9	80.8	80.6	80.4	80.6	80.6	81.5	80.5	82	81.8	81.1	81.3	81.8	81.3	82	81.8	79.9	79.7	79.9	79.3	79.1	79.3	79.3	79.8	79.2	79.6	79.4	79.6	79.8
				DQ789360	77.6	78.7	78.7	80.1	80.1	79.9	79	79.8	79.8	78.9	78.9	77.8	79.3	81.4	81.4	81	79.4	81	79.5	79.2	79.5	79.5	81.1	80.3	81.1	80.5	79.7	80.2	80.9	80.6	81.3	80.2	80.6	80.4	80.6	78	78	78.2	78.2	78.9	78.3	78.7	78.5	78.7	78.9
				GU446609	77.4	78.7	78.7	80.1	80.1	79.9	78.8	79.8	79.8	78.9	78.9	77.8	79.3	81	81	80.5	79	80.5	79.5	79.2	79.5	79.5	81.1	80.3	81.1	80.5	79.7	80.2	80.9	80.6	81.3	80.2	80.6	80.4	80.6	78	78	78.2	78.2	78.9	78.3	78.7	78.5	78.7	78.9
				HQ718460	78.3	79.2	79.2	80.6	80.6	80.4	79.7	80.2	80.2	79.6	79.6	78.5	79.7	81.4	81.4	81	80.1	81	80.4	80.1	80.4	80.4	80.6	79.6	81.1	81.1	80.4	81.1	81.5	80.4	81.1	80.7	79.5	79.2	79.5	79.3	78.9	79.1	79.1	79.3	79	79.4	79.1	79.4	79.6
				EF213099	78.8	79.9	79.9	81.3	81.3	81.1	80.1	80.9	80.9	80.3	80.3	79.2	80.2	82.3	82.3	81.9	80.8	81.9	80.1	79.9	80.1	80.1	81.3	80.1	81.5	81.1	80.4	80.9	81.3	80.9	81.5	81.1	80.1	79.9	80.1	78.9	79.3	79.5	79.5	80	79.5	79.8	79.6	79.8	79.4
				AY834393	78.5	79.6	79.6	81.1	81.1	80.8	79.9	80.7	80.7	79.9	79.9	78.7	79.7	82.1	82.1	81.6	79.9	81.7	79.7	79.5	79.7	79.7	80.8	80.5	81.3	80.9	80.1	80.4	81.1	80.6	81.3	80.7	80.1	79.9	80.1	78.4	78.9	79.1	79.1	79.8	79.2	79.6	79.4	79.6	79.1
				AY335819	78.3	79.4	79.4	80.8	80.8	80.8	79.7	80.5	80.5	79.6	79.6	78.5	79.5	81.9	81.9	81.4	79.6	81.4	79.5	79.2	79.5	79.5	80.6	80.3	81.1	80.7	79.9	80.2	80.9	80.4	81.1	80.5	80.4	80.1	80.4	78.2	78.6	78.9	78.9	79.5	79	79.4	79.1	79.4	78.9
				GU120166	78.5	79.6	79.6	81.1	81.1	80.8	79.9	80.7	80.7	79.9	79.9	78.7	79.7	82.1	82.1	81.6	80.1	81.7	79.7	79.5	79.7	79.7	80.8	80.5	81.3	80.9	80.1	80.4	81.1	80.6	81.3	80.7	80.1	79.9	80.1	78.4	78.9	79.1	79.1	79.8	79.2	79.6	79.4	79.6	79.1
				HQ718430	79	80.1	80.1	81.5	81.5	81.3	80.4	81.1	81.1	80.5	80.5	79.4	80	82.3	82.3	81.9	80.8	81.9	80.4	80.1	80.4	80.4	81.1	79.9	81.3	81.4	80.6	81.1	81.5	80.6	81.3	80.9	79.9	79.7	79.9	79.1	79.5	79.8	79.8	80.2	79.7	80	79.8	80	79.6
				GU120165	79.2	79.9	79.9	81.3	81.3	81.1	80.6	80.9	80.9	80.5	80.5	79.4	79	82.1	82.1	81.6	79.9	81.7	80.4	80.1	80.4	80.4	80.1	79.9	80.6	81.6	80.8	80.6	81.3	80	80.6	80	79.5	79.2	79.5	79.1	79.3	79.5	79.5	80.2	79.7	80	79.8	80	79.8
				HQ718429	78.3	79.2	79.2	80.6	80.6	80.4	79.7	79.8	79.8	80.5	80.5	79.4	80.6	81	81	80.5	79.4	81	81.3	81.1	81.3	81.3	81.5	80.1	81.5	82	81.3	81.3	81.8	80.4	81.1	81.6	80.4	80.1	80.4	80	79.5	79.8	79.8	79.8	79.2	79.6	79.4	79.6	79.8
				EF213079	78.5	79.4	79.4	80.8	80.8	80.6	79.9	80.5	80.5	79.6	79.6	78.5	79.7	82.1	82.1	81.6	80.5	81.7	81.1	80.8	81.1	81.1	80.6	80.1	81.5	81.6	80.8	81.8	82.2	80.4	81.1	80.7	79	78.8	79	79.8	79.3	79.5	79.5	80	79.5	79.8	79.6	79.8	80.3
				HQ718440	78.5	79.4	79.4	80.8	80.8	80.6	79.9	80.5	80.5	79.6	79.6	78.5	79.7	82.1	82.1	81.6	80.5	81.7	81.1	80.8	81.1	81.1	80.6	80.1	81.5	81.6	80.8	81.8	82.2	80.2	81.1	80.7	79	78.8	79	79.8	79.3	79.5	79.5	80	79.5	79.8	79.6	79.8	80.3
				HQ718444	78.8	79.6	79.6	81.1	81.1	80.8	80.1	80.7	80.7	79.9	79.9	78.7	80	81.9	81.9	81.4	80.3	81.4	81.3	81.1	81.3	81.3	80.8	79.9	81.3	81.8	81.1	82	82.5	80.6	81.3	80.9	79.2	79	79.2	80	79.5	79.8	79.8	80.2	79.7	80	79.8	80	80.5
				AY525145	78.1	78.7	78.7	80.1	80.1	79.9	79.5	79.8	79.8	79.4	79.4	78.3	78.8	81.4	81.4	81	79.6	81	80.8	80.6	80.8	80.8	80.6	80.5	81.3	81.8	81.1	81.1	81.8	80.6	81.3	80.2	79.7	79.5	79.7	79.3	79.1	79.3	79.3	80	79.5	79.8	79.6	79.8	80.3
				GU120164	78.1	78.7	78.7	80.1	80.1	79.9	79.5	79.8	79.8	79.4	79.4	78.3	78.8	81.4	81.4	81	79.4	81	80.8	80.6	80.8	80.8	80.6	80.5	81.3	81.8	81.1	81.1	81.8	80.6	81.3	80.2	79.7	79.5	79.7	79.3	79.1	79.3	79.3	80	79.5	79.8	79.6	79.8	80.3
				AY856071	77.6	78.3	78.3	79.7	79.7	79.5	79	79.3	79.3	78.9	78.9	77.8	78.4	81	81	80.5	79	80.5	80.4	80.1	80.4	80.4	80.1	80.1	80.8	81.4	80.6	80.6	81.3	80.2	80.8	79.8	79.2	79	79.2	78.9	78.6	78.9	78.9	79.5	79	79.4	79.1	79.4	79.8
				DQ323174	78.1	78.7	78.7	80.1	80.1	79.9	79.5	79.8	79.8	79.4	79.4	78.3	78.8	81.4	81.4	81	79.4	81	80.8	80.6	80.8	80.8	80.6	80.5	81.3	81.8	81.1	81.1	81.8	80.6	81.3	80.2	79.7	79.5	79.7	79.3	79.1	79.3	79.3	80	79.5	79.8	79.6	79.8	80.3
				GQ332760	78.1	78.7	78.7	80.1	80.1	79.9	79.5	79.8	79.8	79.4	79.4	78.3	78.8	81.4	81.4	81	79.4	81	80.8	80.6	80.8	80.8	80.6	80.5	81.3	81.8	81.1	81.1	81.8	80.6	81.3	80.2	79.7	79.5	79.7	79.3	79.1	79.3	79.3	80	79.5	79.8	79.6	79.8	80.3
				AY222631	76.3	76.9	76.9	77.4	77.4	77.2	76.7	77	77	77.6	77.6	76.4	77	80	80	79.6	78.1	79.6	78.1	77.9	78.1	78.1	77.9	77.8	78.5	78.6	79.2	78.4	79	78.8	79.5	77.5	77	76.8	77	77.7	77.3	77.5	77.5	78.2	77.7	78	77.8	78	78
				GU446594	77.9	78.5	78.5	79.9	79.9	79.7	79.2	79.5	79.5	79.2	79.2	78	78.6	81.2	81.2	80.7	79.2	80.8	80.6	80.4	80.6	80.6	80.4	80.3	81.1	81.6	80.8	80.9	81.5	80.4	81.1	80	79.5	79.2	79.5	79.1	78.9	79.1	79.1	79.8	79.2	79.6	79.4	79.6	80
				GQ332759	77.9	78.5	78.5	79.9	79.9	79.7	79.2	79.5	79.5	79.6	79.6	78.5	78.8	81	81	80.5	79.4	80.5	80.8	80.6	80.8	80.8	80.6	79.4	80.8	81.6	80.8	81.1	81.5	80.4	81.1	80.5	79.2	79	79.2	79.3	79.3	79.3	79.3	79.8	79.2	79.6	79.4	79.6	80
				GU446598	78.3	78.7	78.7	80.1	80.1	79.9	79.7	79.8	79.8	79.6	79.6	78.5	79	80.7	80.7	80.3	79.6	80.3	81.5	81.1	81.3	81.3	81.1	79.2	80.6	81.6	80.8	81.1	81.5	80.9	81.1	80.5	79.2	79	79.2	79.8	79.5	79.8	79.8	80	79.2	79.6	79.4	79.6	80.3
				EF213085	78.2	78.9	78.9	80	80	79.8	79.1	80	80	78.6	78.6	78	79.1	81.6	81.6	81.2	79.4	81.2	80.5	80.2	80.5	80.5	80.2	80.5	80.9	81.8	80.7	81.1	81.8	80.5	80.9	80.5	79.5	79.2	79.5	80.7	80.7	80.9	80.9	81.6	81	81.4	81.2	81.4	81.4
				KJ001161	78.8	80.3	80.3	81.7	81.7	81.5	80.1	81.4	81.4	81	81	79.9	80.9	81	81	80.5	79.4	80.5	82.4	82.2	82.4	82.4	82.9	81.4	82.9	83.2	82.4	83.1	83.6	82.7	83.3	82.5	81.5	81.3	81.5	80.7	80.7	80.9	80.9	81.4	80.8	81.2	81	81.2	81.4
				KJ001162	78.8	80.3	80.3	81.7	81.7	81.5	80.1	81.4	81.4	81	81	79.9	80.9	81	81	80.5	79.4	80.5	82.4	82.2	82.4	82.4	82.9	81.4	82.9	83.2	82.4	83.1	83.6	82.7	83.3	82.5	81.5	81.3	81.5	80.7	80.7	80.9	80.9	81.4	80.8	81.2	81	81.2	81.4
				EF213093	79.2	80.8	80.8	82.2	82.2	82	80.6	81.8	81.8	81.2	81.2	80.1	80.6	82.1	82.1	81.6	80.5	81.7	82.2	82	82.2	82.2	82.4	81.7	83.1	83	82.2	82.7	83.1	81.8	82.4	82	81	80.8	81	80.7	80.7	80.9	80.9	81.4	80.8	81.2	81	81.2	81.2
			Kawasaki	JQ898348	74	73.7	73.7	74	74	73.7	74.4	73.4	73.6	74.6	74.6	73.9	73.3	74.1	74.1	73.7	72.6	74.2	74	73.5	74	74	73.3	72.4	73.5	74.1	74.9	74	74.7	72.9	74	74.1	72.1	71.9	72.1	73.9	73.4	73.4	73.4	73.9	72.9	73.2	73	73.2	73.5
				JQ898376	77.4	77.6	77.6	77.9	77.9	77.6	78.1	76.8	77	78.5	78.5	77.8	77.2	78	78	77.6	76	78.1	77.6	77.2	77.6	77.6	76.9	76.5	77.4	78.6	78.8	77.9	78.6	77.9	77.9	78	75.9	75.7	75.9	77.5	77.3	77.3	77.3	77.7	76.7	77.1	76.9	77.1	76.9
				JQ898366	77.2	77.3	77.3	77.6	77.6	77.4	77.9	76.6	76.8	78.3	78.3	77.6	77	77.8	77.8	77.3	75.8	77.8	77.4	76.9	77.4	77.4	76.7	76.2	77.2	78.4	78.5	77.7	78.4	77.7	77.6	77.7	75.7	75.4	75.7	77.3	77	77	77	77.5	76.5	76.9	76.6	76.9	76.6
				JQ898374	77.6	77.8	77.8	78.1	78.1	77.9	78.3	77	77.3	78.7	78.7	78	77.4	78.2	78.2	77.8	76.2	78.3	77.9	77.4	77.9	77.9	77.2	76.2	77.6	78.9	79	78.1	78.8	76.5	78.1	78.2	76.1	75.9	76.1	77.7	77.5	77.5	77.5	78	77	77.3	77.1	77.3	77.1
				AF173038	77.4	77.6	77.6	77.9	77.9	77.6	78.1	76.8	77	78.5	78.5	77.8	77.2	78	78	77.6	76	78.1	77.6	77.2	77.6	77.6	76.9	76	77.4	78.6	78.8	77.9	78.6	76.8	77.9	78	75.9	75.7	75.9	77.5	77.3	77.3	77.3	77.7	76.7	77.1	76.9	77.1	76.9
				JQ898360	76.9	77.1	77.1	77.4	77.4	77.4	77.6	76.4	76.6	78	78	77.3	76.8	77.6	77.6	77.1	75.6	77.6	77.2	76.7	77.2	77.2	76.5	75.6	76.9	78.2	78.3	77.4	78.1	76.3	77.4	77.5	75.4	75.2	75.4	77	76.8	76.8	76.8	77.3	76.3	76.6	76.4	76.6	76.4
				AF173037	77.4	77.6	77.6	77.9	77.9	77.6	78.1	76.8	77	78.5	78.5	77.8	77.2	78	78	77.6	76	78.1	77.6	77.2	77.6	77.6	76.9	76	77.4	78.6	78.8	77.9	78.6	76.8	77.9	78	75.9	75.7	75.9	77.5	77.3	77.3	77.3	77.7	76.7	77.1	76.9	77.1	76.9
				GQ332756	77.4	78	78	78.3	78.3	78.1	78.1	77.3	77	78.7	78.7	78	77.7	78.2	78.2	77.8	76.2	78.3	78.1	77.6	78.1	78.1	77.6	76.2	78.1	78.6	78.8	77.9	78.6	76.8	77.9	78	76.1	75.9	76.1	77.5	77.3	77.3	77.3	77.7	76.7	77.1	76.9	77.1	76.9
				AF173039	77.2	77.3	77.3	77.6	77.6	77.4	77.9	76.6	76.8	78.3	78.3	77.6	77	77.8	77.8	77.3	75.8	77.8	77.4	76.9	77.4	77.4	76.7	75.8	77.2	78.4	78.5	77.7	78.4	76.5	77.6	77.7	75.7	75.4	75.7	77.5	77.3	77.3	77.3	77.7	76.7	77.1	76.9	77.1	76.9
				JQ898361	77.2	77.3	77.3	77.6	77.6	77.4	77.9	76.6	76.8	78.3	78.3	77.6	77	77.8	77.8	77.3	75.8	77.8	77.4	76.9	77.4	77.4	76.7	75.8	77.2	78.4	78.5	77.7	78.4	76.5	77.6	77.7	75.7	75.4	75.7	77.5	77.3	77.3	77.3	77.7	76.7	77.1	76.9	77.1	76.9
			JG_B	AY243357	75.6	77.1	77.1	77.6	77.6	77.4	76	76.1	76.4	78	78	76.9	78.1	77.1	77.1	76.6	75.1	77.1	76.5	76.3	76.5	76.5	77.2	76.2	76.9	78.6	78.5	76.8	77.4	76.8	77.4	77	75.9	75.7	75.9	76.4	77.3	77.5	77.5	77.7	77.2	77.3	77.1	77.3	77.1
				GQ332754	75.6	77.1	77.1	77.6	77.6	77.4	76	76.1	76.4	78	78	76.9	78.1	77.1	77.1	76.6	75.1	77.1	76.5	76.3	76.5	76.5	77.2	76.2	76.9	78.6	78.5	76.8	77.4	76.8	77.4	77	75.9	75.7	75.9	76.4	77.3	77.5	77.5	77.7	77.2	77.3	77.1	77.3	77.1
				GQ332755	77.6	77.3	77.3	77.9	77.9	77.6	78.1	76.8	76.6	78.7	78.7	77.6	77.4	78.2	78.2	77.8	76.2	78.3	77.4	77.2	77.4	77.4	76.7	76	76.7	78.2	78.1	76.5	77.2	76.3	76.9	76.4	75.4	75.2	75.4	76.6	77	77.3	77.3	77.5	76.7	77.1	76.9	77.1	77.1
			JG_A	HQ660210	78.1	78.7	78.7	79.2	79.2	79	78.5	78.9	78.9	79.6	79.6	78.3	79	81.9	81.9	81.4	79.9	81.4	78.3	78.1	78.3	78.3	79	78.7	79.5	79.3	79.5	78.4	79	79	79.7	78.4	77.7	77.5	77.7	78	78.9	78.9	78.9	79.3	78.8	78.9	78.7	78.9	77.6
				AF173034	78.1	78.7	78.7	79.2	79.2	79	78.5	78.9	78.9	79.6	79.6	78.3	79	81.9	81.9	81.4	79.9	81.4	78.3	78.1	78.3	78.3	79	78.7	79.5	79.3	79.5	78.4	79	79	79.7	78.4	77.7	77.5	77.7	78	78.9	78.9	78.9	79.3	78.8	78.9	78.7	78.9	77.6
				U19903	77.9	78.5	78.5	79	79	78.8	78.3	78.6	78.6	79.4	79.4	78	78.8	81.6	81.6	81.2	79.9	81.2	78.1	77.9	78.1	78.1	78.8	78.5	79.2	79.1	79.2	78.1	78.8	78.8	79.5	78.2	77.2	77	77.2	77.7	78.6	78.6	78.6	79.1	78.6	78.7	78.5	78.7	77.3
				AF302994	77.9	78.5	78.5	79	79	78.8	78.3	78.6	78.6	79.4	79.4	78	78.8	81.6	81.6	81.2	79.6	81.2	78.1	77.9	78.1	78.1	78.8	78.5	79.2	79.1	79.2	78.1	78.8	78.8	79.5	78.2	77.5	77.2	77.5	77.7	78.6	78.6	78.6	79.1	78.6	78.7	78.5	78.7	77.3
				AF173036	78.3	78.9	78.9	79.5	79.5	79.2	78.8	79.1	79.1	79.9	79.9	78.5	79.3	82.1	82.1	81.6	80.1	81.7	78.5	78.3	78.5	78.5	79.2	79	79.7	79.5	79.7	78.6	79.3	79.3	79.9	78.6	77.9	77.7	77.9	78.2	79.1	79.1	79.1	79.5	79	79.1	78.9	79.1	77.8
				JX188389	77.9	78.5	78.5	79	79	78.8	78.3	78.6	78.6	79.4	79.4	78	78.8	81.6	81.6	81.2	79.6	81.2	78.1	77.9	78.1	78.1	78.8	78.5	79.2	79.1	79.2	77.7	78.4	78.4	79	77.7	77	76.8	77	77.7	78.6	78.6	78.6	79.1	78.8	78.7	78.5	78.7	77.3
				AF050669	77.9	78.7	78.7	79.2	79.2	79	78.3	78.9	78.9	79.6	79.6	78.3	79	82.1	82.1	81.6	80.1	81.7	78.3	78.1	78.3	78.3	79	78.7	79.5	79.3	79.5	78.4	79	79	79.7	78.4	77.7	77.5	77.7	78	78.9	78.9	78.9	79.3	78.8	78.9	78.7	78.9	77.8
			Gilliam	HQ718421	84.7	85.6	85.6	86.3	86.3	86.1	85.6	85	85	85.6	85.6	84.4	85.6	86.6	86.6	86.2	80.1	86.9	85.4	85.2	85.4	85.4	84.9	84.8	85.8	85.9	86.3	86.6	87.5	84.5	86.8	86.1	85.3	85	85.3	86.4	86.1	86.4	86.4	86.6	86.7	87.1	86.8	87.1	85.7
				DQ514319	84.5	85.4	85.4	86.5	86.5	86.3	86.1	86.4	86.4	86	86	84.7	85.9	88	88	87.5	82.8	87.6	85.2	84.7	85.2	85.2	86.8	85.7	86.8	85.7	85.8	86.8	87.7	86.1	87.9	87	86.4	86.2	86.4	84.3	84.3	84.5	84.5	85.2	84.9	85	84.8	85	85
				DQ485289	84.2	85.1	85.1	86.3	86.3	86.1	85.8	86.1	86.1	85.8	85.8	84.4	85.6	87.8	87.8	87.3	82.8	87.3	84.9	84.5	84.9	84.9	86.5	85.5	86.5	85.5	85.6	86.6	87.5	85.9	87.7	86.8	86.2	85.9	86.2	84.1	84.1	84.3	84.3	85	84.7	84.8	84.6	84.8	84.8
			TD	GU120168	79.2	79.2	79.2	80.8	80.8	80.6	81.3	80.5	80.5	80.5	80.5	78.9	80.2	81	81	80.7	75.8	81	82	81.7	82	82.4	81.1	80.8	81.7	81.6	82	81.8	82.7	79.3	81.1	81.1	79.9	79.7	79.9	80.2	79.8	80	80	80.9	80.4	80.5	80.5	80.5	81.2
				GU446595	79.2	79.2	79.2	80.8	80.8	80.6	81.3	80.5	80.5	80.5	80.5	78.9	80.2	81	81	80.7	75.8	81	82	81.7	82	82.4	81.1	80.8	81.7	81.6	82	81.8	82.7	79.3	81.1	81.1	79.9	79.7	79.9	80.2	79.8	80	80	80.9	80.4	80.5	80.5	80.5	81.2
				GU446596	78.8	78.7	78.7	80.4	80.4	80.1	80.8	80	80	80.1	80.1	78.5	79.7	80.5	80.5	80.3	75.3	80.5	81.5	81.3	81.5	82	80.6	80.3	81.3	81.1	81.5	81.3	82.2	78.8	80.6	80.7	79.5	79.2	79.5	79.8	79.3	79.5	79.5	80.5	79.9	80	80	80	80.7
		TA763	TA763_B	GU120149	81.1	81.7	81.7	83.1	83.1	82.9	83.1	83	83.2	82.6	82.6	81.5	82.5	83.7	83.7	83.2	80.8	83.7	82.9	82.9	82.9	83.3	84	82.6	83.6	83	83.1	83.1	83.8	83.4	83.8	83.6	82.4	82.1	82.4	81.1	81.6	81.6	81.6	81.8	81.5	81.4	81.2	81.4	80.5
				GU446603	80.6	81	81	82.4	82.4	82.2	82.4	82.3	82.5	81.9	81.9	80.8	81.8	83.4	83.4	83	80.5	83.5	82.2	82.2	82.2	82.6	83.3	82.4	83.3	82.3	82.4	82.5	83.1	82.7	83.1	83	82.1	81.9	82.1	80.5	80.9	80.9	80.9	81.1	80.8	80.7	80.5	80.7	79.8
				GU446589	82.2	82.9	82.9	84.5	84.5	84.3	84.1	84.3	84.5	83.4	83.4	82.2	83.6	85.7	85.7	85.3	79.2	86	83.6	83.6	83.6	84.1	84.7	84.6	85.4	85.2	85.2	84.5	85.2	83.1	85.2	84.5	84.6	84.4	84.6	82.3	82.7	82.7	82.7	83.2	83.5	83.4	83.2	83.4	81.9
				GU120173	82.2	82.9	82.9	84.5	84.5	84.3	84.1	84.3	84.5	83.4	83.4	82.2	83.6	85.7	85.7	85.3	79.2	86	83.6	83.6	83.6	84.1	84.7	84.6	85.4	85.2	85.2	84.5	85.2	83.1	85.2	84.5	84.6	84.4	84.6	82.3	82.7	82.7	82.7	83.2	83.5	83.4	83.2	83.4	81.9
				GU120162	82.2	82.9	82.9	84.5	84.5	84.3	84.1	84.3	84.5	83.4	83.4	82.2	83.6	85.5	85.5	85	79	85.7	83.6	83.6	83.6	84.1	84.7	84.6	85.4	85.2	85.2	84.5	85.2	83.1	85.2	84.5	84.6	84.4	84.6	82.3	82.7	82.7	82.7	83.2	83.5	83.4	83.2	83.4	81.9
				GU446588	82.2	82.9	82.9	84.5	84.5	84.3	84.1	84.3	84.5	83.4	83.4	82.2	83.6	85.7	85.7	85.3	79.2	86	83.6	83.6	83.6	84.1	84.7	84.6	85.4	85.2	85.2	84.5	85.2	83.1	85.2	84.5	84.6	84.4	84.6	82.3	82.7	82.7	82.7	83.2	83.5	83.4	83.2	83.4	81.9
				DQ323175	82	82.7	82.7	84.3	84.3	84.1	83.8	84.3	84.5	83.4	83.4	82.2	83.6	85.7	85.7	85.3	79.2	86	83.6	83.6	83.6	84.1	84.7	84.6	85.4	85.2	85.2	84.5	85.2	83.1	85.2	84.5	84.6	84.4	84.6	82.3	82.7	82.7	82.7	83.2	83.5	83.4	83.2	83.4	81.9
				GU446604	82.2	82.9	82.9	84.5	84.5	84.3	84.1	84.3	84.5	83.4	83.4	82.2	83.6	85.7	85.7	85.3	79.2	86	83.6	83.6	83.6	84.1	84.7	84.6	85.4	85.2	85.2	84.5	85.2	83.1	85.2	84.5	84.6	84.4	84.6	82.3	82.7	82.7	82.7	83.2	83.5	83.4	83.2	83.4	81.9
				GU446613	82	82.7	82.7	84.1	84.1	83.8	83.6	83.9	84.1	82.9	82.9	82	83.1	85.3	85.3	84.8	78.7	85.5	83.1	83.1	83.1	83.6	84.3	84.2	85	85	85	84.3	85	82.9	85	84.3	84.4	84.2	84.4	82.3	82.7	82.7	82.7	83.2	83.5	83.4	83.2	83.4	81.9
				AY787232	81.8	82.5	82.5	84.1	84.1	83.8	83.6	83.9	84.1	82.9	82.9	81.8	83.1	85.3	85.3	84.8	78.7	85.5	83.1	83.1	83.1	83.6	84.3	84.2	85	84.8	84.7	84.1	84.7	82.7	84.7	84.1	84.2	83.9	84.2	81.8	82.3	82.3	82.3	82.7	83.1	83	82.8	83	81.4
				GU120160	82.2	82.9	82.9	84.5	84.5	84.3	84.1	84.3	84.5	83.4	83.4	82.2	83.6	85.7	85.7	85.3	79.2	86	83.6	83.6	83.6	84.1	84.7	84.6	85.4	85.2	85.2	84.5	85.2	83.1	85.2	84.5	84.6	84.4	84.6	82.3	82.7	82.7	82.7	83.2	83.5	83.4	83.2	83.4	81.9
				EF213095	82	82.8	82.8	84.2	84.2	84	83.8	83.9	83.2	83.8	83.8	82.6	85	85.3	85.3	84.8	78.7	85.5	82.9	82.6	82.9	83.3	84	84.4	85.4	85.5	85.6	84.3	85	83.4	85.6	85.7	83.5	83.3	83.5	82.7	83.2	83.2	83.2	83.2	83.5	83.4	83.2	83.4	82.3
				HQ718459	82	82	82	83.6	83.6	83.3	83.8	83.2	83.4	84.2	84.2	83.1	84.1	84.6	84.6	84.1	79.6	84.8	85.2	85.2	85.2	85.6	84.5	83.5	84.5	85.5	85.6	84.7	85.4	82.5	84	84.5	82.6	82.4	82.6	83.4	83.2	83.2	83.2	82.7	82.8	82.8	82.5	82.8	83
			TA763_A	GU446620	82.6	83.5	83.5	84.7	84.7	84.2	84.5	84.1	84.1	84.7	84.7	82.8	84.3	83.9	83.9	83.4	81	83.9	86.1	85.6	86.1	86.1	85.6	85.5	86.5	86.4	86.5	85.6	86.3	85.4	85.8	86.1	83.3	83	83.3	85	85	85	85	85.2	85.1	84.8	84.6	84.8	84.6
				AY222630	83.1	84	84	85.2	85.2	84.7	84.9	84.5	84.5	85.1	85.1	83.3	84.7	84.4	84.4	83.9	81.4	84.4	86.5	86.1	86.5	86.5	86.1	86	87	86.8	87	86.3	87	86.1	86.5	86.8	83.9	83.7	83.9	85.5	85.5	85.5	85.5	85.7	85.6	85.3	85	85.3	85
				GU446621	82.9	83.8	83.8	84.9	84.9	84.5	84.7	84.3	84.3	84.9	84.9	83.1	84.5	84.1	84.1	83.7	81.4	84.2	86.3	85.8	86.3	86.3	85.8	85.7	86.8	86.6	86.8	86.1	86.8	85.9	86.3	86.6	83.7	83.5	83.7	85.2	85.2	85.2	85.2	85.5	85.3	85	84.8	85	84.8
				GU120141	82.9	83.8	83.8	84.9	84.9	84.5	84.7	84.3	84.3	84.9	84.9	83.1	84.5	84.1	84.1	83.7	81.2	84.2	86.3	85.8	86.3	86.3	85.8	85.7	86.8	86.6	86.8	86.1	86.8	85.9	86.3	86.6	84.2	83.9	84.2	85.7	85.7	85.7	85.7	85.9	85.8	85.5	85.3	85.5	85.3
				GU120139	83.1	84	84	85.2	85.2	84.7	84.9	84.5	84.5	85.1	85.1	83.3	84.7	84.4	84.4	83.9	81.4	84.4	86.5	86.1	86.5	86.5	86.1	86	87	86.8	87	86.3	87	86.1	86.5	86.8	83.9	83.7	83.9	85.5	85.5	85.5	85.5	85.7	85.6	85.3	85	85.3	85
				GU120142	83.1	84	84	85.2	85.2	84.7	84.9	84.5	84.5	85.1	85.1	83.3	84.7	84.4	84.4	83.9	81.4	84.4	86.5	86.1	86.5	86.5	86.1	86	87	86.8	87	86.3	87	86.1	86.5	86.8	83.9	83.7	83.9	85.5	85.5	85.5	85.5	85.7	85.6	85.3	85	85.3	85
				GU446606	82	83.5	83.5	84.5	84.5	84	83.6	83.9	83.9	84.2	84.2	82.4	84.5	84.1	84.1	83.7	81.2	84.2	85.2	84.7	85.2	85.2	86.3	85.5	86.5	85.2	85.6	85.4	86.1	85.9	86.3	86.1	84.2	83.9	84.2	84.3	85.2	85.2	85.2	85.5	85.3	85	84.8	85	83.7
				HQ718449	82.2	83.3	83.3	84.5	84.5	84	84	83.6	83.9	84.2	84.2	82.4	83.8	83.4	83.4	83	80.5	83.5	85.8	85.4	85.8	85.8	85.2	84.8	85.8	85.9	86.1	85.6	86.3	85.4	85.8	85.5	83.3	83	83.3	84.8	84.5	84.5	84.5	84.5	84.7	84.4	84.1	84.4	84.4
				GQ332752	84.2	85.4	85.4	86.5	86.5	86.1	86.1	86.4	86.4	86.5	86.5	84.7	86.1	86.4	86.4	85.9	81.2	86	87.9	87.4	87.9	87.9	87.2	87.1	88.1	88	88.1	88.8	89.5	86.6	88.4	87.3	85.5	85.3	85.5	86.4	86.1	86.1	86.1	86.6	86.7	86.4	86.2	86.4	87.5
				U80636	83.8	84.9	84.9	85.8	85.8	85.4	85.2	84.8	85	87.4	87.4	85.6	85.9	84.8	84.8	84.4	80.5	85.1	85.8	85.4	85.8	85.8	85.6	84.2	85.2	85.9	86.3	86.1	86.8	85	86.1	86.4	85.3	85	85.3	86.1	86.1	86.1	86.1	85.9	86	85.7	85.5	85.7	85.3
		Kato	Kato_B	AF173050	78.3	79.6	79.6	80.1	80.1	79.9	79.2	79.1	79.1	80.3	80.3	79.4	80.2	80	80	79.6	76.9	79.4	79.9	79.7	79.9	79.9	79.9	79.6	80.6	80.7	81.1	78.6	80.9	79.5	81.3	79.5	77.9	77.7	77.9	80	80	80.2	80.2	80.7	80.1	80.5	80.5	80.5	79.6
				AY714317	78.1	79.4	79.4	79.9	79.9	79.7	79	78.9	78.9	80.1	80.1	79.2	80	79.8	79.8	79.4	76.7	79.2	79.7	79.5	79.7	79.7	79.7	79.4	80.4	80.5	80.8	78.4	80.6	79.3	81.1	79.3	77.7	77.5	77.7	79.8	79.8	80	80	80.5	79.9	80.3	80.3	80.3	79.4
				GU446608	78.3	79.6	79.6	80.1	80.1	79.9	79.2	79.1	79.1	80.3	80.3	79.4	80.2	80	80	79.6	76.9	79.4	79.9	79.7	79.9	79.9	79.9	79.6	80.6	80.7	81.1	78.6	80.9	79.5	81.3	79.5	77.9	77.7	77.9	80	80	80.2	80.2	80.7	80.1	80.5	80.5	80.5	79.6
				GQ332761	78.3	79.6	79.6	80.1	80.1	79.9	79.2	79.1	79.1	80.3	80.3	79.4	80.2	80	80	79.6	76.9	79.4	79.9	79.7	79.9	79.9	79.9	79.6	80.6	80.7	81.1	78.6	80.9	79.5	81.3	79.5	77.9	77.7	77.9	80	80	80.2	80.2	80.7	80.1	80.5	80.5	80.5	79.6
				AY714316	79.2	80.3	80.3	80.8	80.8	80.6	80.1	79.8	79.8	81	81	80.1	79.7	81	81	80.5	77.8	80.3	79.2	79	79.2	79.2	79	79	79.9	80	80.4	77.7	80	78.6	80.4	78.6	77.5	77.2	77.5	79.3	79.3	79.5	79.5	80	79.5	79.8	79.8	79.8	78.9
				AY636101	78.8	79.9	79.9	80.6	80.6	80.4	79.9	79.8	80	80.8	80.8	79.9	80.2	80	80	79.6	77.4	79.9	79.2	79	79.2	79.2	79.5	79.2	80.1	80.5	80.8	79.7	80.6	78.8	80.4	78.9	77.9	77.7	77.9	78.6	79.1	79.1	79.1	79.8	79.7	79.8	79.8	79.8	79.4
				GQ332762	79	80.1	80.1	80.6	80.6	80.4	79.9	79.8	80	81	81	80.1	80.4	80.3	80.3	79.8	77.6	80.1	79.2	79	79.2	79.2	79.5	79.2	80.1	80.7	81.1	79.7	80.6	79	80.6	78.9	77.9	77.7	77.9	78.9	79.3	79.3	79.3	80	79.9	80	80	80	79.4
				AF173040	78.5	79.6	79.6	80.1	80.1	79.9	79.5	79.3	79.5	80.3	80.3	79.4	80.2	79.8	79.8	79.4	77.1	79.6	79.2	79	79.2	79.2	79.5	79.2	80.1	80.5	80.8	79.5	80.4	79.5	81.1	78.6	78.1	77.9	78.1	78.6	79.1	79.1	79.1	80	79.9	80	80	80	79.1
				GU120148	78.3	79.4	79.4	79.9	79.9	79.7	79.2	79.1	79.3	80.1	80.1	79.2	80	79.6	79.6	79.1	76.9	79.4	79	78.8	79	79	79.2	79	79.9	80.2	80.6	79.3	80.2	79.3	80.8	78.4	77.9	77.7	77.9	78.4	78.9	78.9	78.9	79.8	79.7	79.8	79.8	79.8	78.9
				GU120143	80.8	81.9	81.9	81.7	81.7	81.5	81.1	80.2	80.5	82.2	82.2	81.7	80.9	81.6	81.6	81.2	79	81.4	80.1	80.1	80.1	80.1	79.9	79.9	80.8	81.8	82.2	81.3	82	80.9	82.4	80.5	79.7	79.5	79.7	80.5	80.2	80.7	80.7	81.6	81.5	81.6	81.6	81.6	80.5
				GU120170	77.6	78	78	77.4	77.4	77.2	77.6	76.6	76.6	78.3	78.3	78.3	77	77.8	77.8	77.3	76.2	77.4	76.5	76.3	76.5	76.5	75.8	75.3	76	77.5	77.9	77.2	77.7	76.8	78.1	76.6	75.7	75.4	75.7	77.3	76.8	77.3	77.3	77.5	77	77.6	77.6	77.6	77.1
				GU446611	77.6	78	78	77.4	77.4	77.2	77.6	76.6	76.6	78.3	78.3	78.3	77	77.8	77.8	77.3	76.2	77.4	76.5	76.3	76.5	76.5	75.8	75.3	76	77.5	77.9	77	77.4	76.5	77.9	76.4	75.4	75.2	75.4	77	76.6	77	77	77.3	76.7	77.3	77.3	77.3	76.9
				GU446610	77.6	78	78	77.4	77.4	77.2	77.6	76.6	76.6	78.3	78.3	78.3	77	77.8	77.8	77.3	76.2	77.4	76.5	76.3	76.5	76.5	75.8	75.3	76	77.5	77.9	77.2	77.7	76.8	78.1	76.6	75.7	75.4	75.7	77.3	76.8	77.3	77.3	77.5	77	77.6	77.6	77.6	77.1
				U19904	79.7	80.3	80.3	81.1	81.1	80.8	81.1	80.7	80.9	81.7	81.7	81	80.6	80.5	80.5	80	78.3	80.1	79.7	79.5	79.7	79.5	80.1	79.4	80.4	80.2	80.4	80.9	81.5	81.3	82.4	80.9	80.8	80.6	80.8	78.9	78.9	79.1	79.1	80	79.5	79.6	79.6	79.6	80
				GU120169	82	82.6	82.6	83.3	83.3	83.1	83.1	82.7	82.7	82.8	82.8	82.4	82	82.8	82.8	82.3	77.6	82.8	82.2	81.7	82.2	82.2	82.2	82.4	83.3	82.5	82.9	82.7	83.4	80.9	82.6	82.7	81.7	81.5	81.7	81.1	80.9	81.4	81.4	82.3	81.3	81.9	81.9	81.9	81.9
				GU446612	80.1	81.2	81.2	81.1	81.1	80.8	80.4	80	80	81.2	81.2	80.8	80.4	81	81	80.5	78.5	80.5	79.2	79	79.2	79.2	79.2	79	79.9	80.7	81.1	80.2	80.9	79.3	81.5	79.8	79	78.8	79	80	79.8	80.2	80.2	80.7	80.1	80.7	80.7	80.7	79.8
			Kato_A	AY714315	79.2	79.9	79.9	81.1	81.1	80.8	80.8	80	80.2	81.2	81.2	79.9	80.9	80.5	80.5	80	79.6	81	80.4	79.9	80.4	80.4	80.4	79.4	80.4	81.1	81.5	80	80.4	79.7	80.6	79.8	77.9	77.7	77.9	79.5	80	79.8	79.8	80.2	79.5	80	80	80	79.4
				GU120163	79	79.6	79.6	80.8	80.8	80.6	80.6	80	80.2	81	81	79.6	80.6	80.3	80.3	79.8	79.6	80.8	80.1	79.7	80.1	80.1	80.1	79.2	80.1	80.9	81.3	79.7	80.2	79.3	80.6	79.5	77.7	77.5	77.7	79.3	79.8	79.5	79.5	80	79.2	79.8	79.8	79.8	79.1
				AY222629	79.2	79.9	79.9	81.1	81.1	80.8	80.8	80	80.2	81.2	81.2	79.9	80.9	80.5	80.5	80	79.6	81	80.4	79.9	80.4	80.4	80.4	79.4	80.4	81.1	81.5	80	80.4	79.7	80.6	79.8	77.9	77.7	77.9	79.5	80	79.8	79.8	80.2	79.5	80	80	80	79.4
				AY222641	79	79.6	79.6	80.8	80.8	80.6	80.6	79.8	80	81	81	79.6	80.6	80.3	80.3	79.8	79.4	80.8	80.1	79.7	80.1	80.1	80.1	79.2	80.1	80.9	81.3	79.7	80.2	79.5	80.4	79.5	77.7	77.5	77.7	79.3	79.8	79.5	79.5	80	79.2	79.8	79.8	79.8	79.1
				GU446619	78.5	79.2	79.2	80.4	80.4	80.1	80.1	79.3	79.5	80.5	80.5	79.2	80.2	79.8	79.8	79.4	79	80.3	79.7	79.2	79.7	79.7	79.7	78.7	79.7	80.5	80.8	79.3	79.7	79	79.9	79.1	77.2	77	77.2	78.9	79.3	79.1	79.1	79.5	78.8	79.4	79.4	79.4	78.7
				HQ718420	79.7	80.5	80.5	81.7	81.7	81.5	81.5	80.7	80.9	81.9	81.9	80.5	80.9	81.4	81.4	81	79.2	81	80.6	80.1	80.4	80.4	80.1	79.6	80.6	81.6	81.7	80.4	81.1	79.5	81.5	80.2	78.8	78.6	78.8	79.3	80	79.8	79.8	80.5	80.1	80.3	80.3	80.3	79.6
				U19905	78.3	79.6	79.6	80.8	80.8	80.6	80.1	80	80.2	80.8	80.8	79.4	80.4	80.7	80.7	80.3	78.5	80.1	79.5	79	79.2	79.2	79.9	79.6	80.6	80.2	80.4	79.5	80.4	79.5	81.3	79.8	78.6	78.3	78.6	78.4	78.9	78.6	78.6	79.3	78.8	78.9	78.9	78.9	78.7
				EF213087	75.3	75.7	75.7	76.9	76.9	76.9	77.2	75.9	76.1	77.3	77.3	76	76.1	76.9	76.9	76.4	74.7	76.2	75.8	75.6	75.8	75.8	75.3	74.9	75.8	76.6	76.9	76.1	76.5	75.2	76.9	75.7	74.1	73.9	74.1	75	75.2	75	75	75.7	75.6	75.3	75.3	75.3	75.5
				HQ718425	80.1	81.2	81.2	81.7	81.7	81.5	81.1	80.5	80.7	81.9	81.9	80.1	81.1	81.9	81.9	81.4	79.6	81.2	80.1	80.1	80.1	80.1	80.4	79.9	80.8	81.6	82	80.6	81.3	80.2	82.2	80.5	78.8	78.6	78.8	80	80.5	80.5	80.5	81.1	80.6	80.7	80.7	80.7	79.8
				GU446615	79.9	80.5	80.5	81.5	81.5	81.3	81.3	80.2	80.5	82.2	82.2	80.3	80.9	81.9	81.9	81.4	79.4	81.4	80.4	80.4	80.4	80.4	80.1	79.9	80.8	81.4	81.7	79.7	80.4	79	81.3	79.5	78.6	78.3	78.6	80.2	80.5	80.5	80.5	81.1	80.8	81	81	81	80
		Shimokoshi	Shimokoshi	AB711341	73.3	73.7	73.7	74	74	73.7	73.7	74.3	74.3	74.1	74.1	73	72.7	72.8	72.8	72.3	71.5	72.6	74	73.7	74	74.2	73.5	72.4	73.1	74.1	74.4	73.3	73.8	73.8	74	73.4	71.2	71	71.2	72	72	72.5	72.5	72.3	72.5	72.6	72.3	72.6	71.9
				AB751254	73.3	73.7	73.7	74	74	73.7	73.7	74.3	74.3	74.1	74.1	73	72.7	72.8	72.8	72.3	71.5	72.6	74	73.7	74	74.2	73.5	72.4	73.1	74.1	74.4	73.3	73.8	73.8	74	73.4	71.2	71	71.2	72	72	72.5	72.5	72.3	72.5	72.6	72.3	72.6	71.9
				AB536749	74	74.4	74.4	74.9	74.9	74.7	74.7	75	75	75.1	75.1	73.7	73.6	73.7	73.7	73.2	71.7	73.1	74.9	74.7	74.9	75.1	74.4	72.9	74	74.5	74.9	73.6	74.5	73.8	74.7	74.1	72.1	71.9	72.1	72.7	72.7	73.2	73.2	73	72.7	72.8	72.6	72.8	72.6
				AF201834	69.6	70.3	70.3	71.5	71.5	71.2	71.7	71.1	71.4	72.5	72.5	71.2	70.4	71	71	70.5	69.7	70.8	71.5	71.5	71.5	71.5	71	69	70.5	71.4	71.7	69.5	70.2	69.7	70.8	70.2	68.1	67.9	68.1	70.7	70.9	71.1	71.1	70.7	70.7	71.2	71.2	71.2	70.1
				AF173042	76	76.9	76.9	77.9	77.9	77.6	77.6	78.2	78.2	78.9	78.9	77.6	77.2	76.4	76.4	76	73.8	76	77.9	77.6	77.9	77.9	77.4	76.7	77.2	77.3	77.9	76.5	77	76.3	76.7	75.9	73.7	73.4	73.7	75.9	75.9	75.9	75.9	76.1	75.6	75.7	75.7	75.7	75.5
			TA686	U80635	79	79.9	79.9	80.8	80.8	80.6	80.6	80.9	81.1	80.5	80.5	79.6	80.2	81.4	81.4	81	80.1	81	80.1	79.9	80.1	80.4	80.8	80.3	81.1	80.2	80.6	80.2	80.6	81.1	81.3	80.5	79.7	79.5	79.7	78.4	78.6	78.6	78.6	79.1	78.8	78.7	78.7	78.7	79.1
[truncated: 161 more columns]
