# Supplementary material for: Diversification of Orientia tsutsugamushi genotypes by intragenic recombination and their potential expansion in endemic areas
Source: PLoS Negl Trop Dis. 2017 Mar 1;11(3):e0005408. doi: 10.1371/journal.pntd.0005408 (PMC5348041; doi:10.1371/journal.pntd.0005408)
Supplement: S6 Table — (XLS) [file pntd.0005408.s006.xls]

## Sheet: S6 Table
	S6 Table. Summary of significant recombination events detected by recombination detection programs embedded in RDP suite.
	Event No.	Recombinant	Major Parent	Minor Parent	Event p-value
					RDP	GENECONV	Bootscan	MaxChi	Chimera	SisScan	3Seq
	1	Karp_A,B,C	TD	Saitama	6.033e-08	2.277e-09	2.754e-05	1.445e-10	2.666e-09	3.874e-23	2.392e-18
	2	JG_A,C, Gilliam	Karp_A	Kawasaki	2.809e-08	2.42e-06	4.56e-05	6.714e-07	4.014e-08	3.409e-12	9.851e-10
	3	JG_A	Kawasaki	Kato_B	1.771e-12	2.583e-12	4.992e-13	0.003983	1.258e-06	9.482e-14	n.s.
	4	JG_B	Kawasaki	Kato_B	1.632e-05	1.53e-06	8.631e-05	1.369e-06	8.339e-07	3.898e-10	n.s.
	5	Gilliam	JG_C	Boryong	3.64e-05	0.0001428	0.000163	6.64e-07	1.212e-06	1.489e-07	2.216e-08
	6	TA763_B	TA686	Boryong	8.759e-07	6.493e-08	5.131e-10	2.614e-06	2.124e-09	2.086e-14	3.346e-09
	7	TA763_A	Karp_A	TA763_B	4.67e-10	5.263e-11	2.412e-10	3.189e-06	0.0001407	5.169e-15	7.549e-14
	8	Kato_B	TA686	Shimokoshi	8.518e-08	0.01734	0.0003945	0.01519	1.69e-08	n.s.*	5.911e-11
	9	Kato_A	Kato_B	TA686	4.706e-09	1.978e-08	7.772e-10	2.954e-07	2.287e-07	7.461e-16	4.176e-06
	10	Gilliam	JG_C	Karp_B	4.175e-20	1.062e-16	5.524e-18	2.041e-17	1.913e-17	4.828e-19	2e-27
	n.s.: not significant, p-value > 0.05
							Local p-value
	Event No.	Recombinant	Major Parent	Minor Parent	Beginning Break Point	Ending Break Point	MaxChi		Bootscan
							Beginning Break Point	Ending Break Point
	1-1	Karp_C	TD	Saitama	393	1358	4.04e-10	1.32e-11	2.55e-05
	1-2	Karp_B	TD	Saitama	393	1358	1.05e-15	8.26e-12	9.43e-08
	1-3	Karp_A	TD	Saitama	393	1358	5.07e-15	2.99e-10	1.04e-06
	2-1	JG_C	Karp_A	Kawasaki	601	1652	7.99e-10	7.23e-09	0.000186
	2-2	JG_A	Karp_A	Kawasaki	601	1652	1.33e-08	1.63e-08	0.0027
	2-3	Gilliam	Karp_A	Kawasaki	601	1207	2.96e-08	2.96e-08	5.93e-06
	3	JG_B	Kawasaki	Kato_B	1638	1713	1.37e-06	0.0248	8.63e-05
	4	JG_A	Kawasaki	Kato_B	1638	1713	4.03e-08	0.00398	4.99e-13
	5	Gilliam	JG_C	Boryong	138	594	7.46e-07	3.16e-07	0.000163
	6	TA763_B	TA686	Boryong	1025	1619	1.15e-08	3.8e-07	5.13e-10
	7	TA763_A	Karp_A	TA763_B	627	912	1.65e-10	9.58e-08	2.41e-10
	8	Kato_B	TA686	Shimokoshi	219	791	3.12e-10	0.0246	0.000395
	9	Kato_A	Kato_B	TA686	635	808	2.95e-07	2.95e-07	7.72e-10
	10	Gilliam	JG_C	Karp_B	978	1567	6.915e-17	7.109e-13	5.524e-18
