# Supplementary material for: Diversification of Orientia tsutsugamushi genotypes by intragenic recombination and their potential expansion in endemic areas
Source: PLoS Negl Trop Dis. 2017 Mar 1;11(3):e0005408. doi: 10.1371/journal.pntd.0005408 (PMC5348041; doi:10.1371/journal.pntd.0005408)
Supplement: S7 Table — (XLS) [file pntd.0005408.s007.xls]

## Sheet: S7 Table
	S7 Table. Summary of recombination, mutation, and substitution rates of 53 O. tsutsugamushi gene sets.
			Annotated gene locus: strain[genotype]/Bioproject genome accession no.
	Genes	Description	Boryong[Boryong]/PRJNA16180	Ikeda[JG_A]/PRJDA18983	Gilliam[Gilliam]/PRJNA212442	Karp[Karp_C]/PRJNA212456	Kato[Kato_B]/PRJNA212440	TA716[Kato_A]/PRJNA212457	TA763[TA763_A]/PRJNA212454	UT76[Karp_A]/PRJNA212456	UT144[JG_C]/PRJNA232539	n	π	θ / bp	ρ / bp	ρ / θ	Ka	Ks	Ka/Ks
	aspS	aspartyl-tRNA synthetase	OTBS_0206	OTT_1792	OTSGILL_0970	OTSKARP_0012	OTSKATO_0400	OTSTA716_0254	OTSTA763_0187	OTSUT76_2771	OTUT144_0224	9	34.611	0.02168	0.05885	2.714	0.0108661	0.0528023	0.205788
	atpH	ATP synthase subunit D, COG0712	OTBS_0579	OTT_0967	OTSGILL_0782	OTSKARP_0428	OTSKATO_0558	OTSTA716_0174	OTSTA763_0555	OTSUT76_0609	OTUT144_0574	9	10.556	0.027472	0.05657	2.059	0.0139003	0.0297413	0.467375
	ccmC	heme exporter protein C	OTBS_1577	OTT_1254	OTSGILL_1046	OTSKARP_0763	OTSKATO_1010	OTSTA716_1183	OTSTA763_0161	OTSUT76_0551	OTUT144_0447	9	12.444	0.0192	0.132769	6.916	0.0055992	0.0631066	0.0887261
	coxB	cytochrome C oxidase subunit II	OTBS_0283	OTT_1402	OTSGILL_0994	OTSKARP_1096	OTSKATO_0928	OTSTA716_1313	OTSTA763_0926	OTSUT76_0588	OTUT144_1213	9	13.111	0.02168	0.17021	7.852	0.00803091	0.0687572	0.116801
	cyaY	frataxin-like protein	OTBS_0996	OTT_1964	OTSGILL_2305	OTSKARP_0536	OTSKATO_0650	OTSTA716_0045	OTSTA763_0263	OTSUT76_0303	OTUT144_0507	9	7.571	0.02989	0.05999	2.007	0.0125282	0.0512894	0.244265
	dksA	RNA polymerase-binding transcription factor	OTBS_2147	OTT_1865	OTSGILL_1677	OTSKARP_0180	OTSKATO_0325	OTSTA716_1815	OTSTA763_0310	OTSUT76_0858	OTUT144_0717	9	6.333	0.0212467	0.04617	2.173	0.00309599	0.0442038	0.070039
	dut	putative deoxyUTP pyrophosphatase	OTBS_0580	OTT_0966	OTSGILL_0783	OTSKARP_0429	OTSKATO_0559	OTSTA716_0173	OTSTA763_0554	OTSUT76_0610	OTUT144_0575	9	10.321	0.02302	0.07069	3.07	0.00805628	0.084256	0.0956167
	fabD	malonyl CoA-ACP transacylase	OTBS_0743	OTT_0593	OTSGILL_0306	OTSKARP_0142	OTSKATO_1116	OTSTA716_2405	OTSTA763_0812	OTSUT76_0882	OTUT144_0466	9	19.444	0.02285	0.08744	3.827	0.0159603	0.0512834	0.311218
	folC	Folylpolyglutamate synthase	OTBS_0584	OTT_0963	OTSGILL_0786	OTSKARP_0432	OTSKATO_0562	OTSTA716_0170	OTSTA763_0551	OTSUT76_0614	OTUT144_0295	9	35.667	0.03101	0.06758	2.179	0.0147072	0.065997	0.222847
	gidA	tRNA uridine 5-carboxymethylaminomethyl modification protein	OTBS_1017	OTT_0511	OTSGILL_0837	OTSKARP_0573	OTSKATO_0047	OTSTA716_0558	OTSTA763_0647	OTSUT76_0733	OTUT144_0011	9	40.111	0.02217	0.11029	4.975	0.00766175	0.0685283	0.111804
	gidB	16S rRNA methyltransferase	OTBS_1039	OTT_0426	OTSGILL_2528	OTSKARP_0925	OTSKATO_0992	OTSTA716_0531	OTSTA763_1255	OTSUT76_1672	OTUT144_0862	9	7.25	0.0129309	0.024421	1.889	0.00573722	0.0377146	0.152122
	glyQ	glycyl-tRNA synthetase	OTBS_0603	OTT_0944	OTSGILL_1923	OTSKARP_0865	OTSKATO_0896	OTSTA716_0150	OTSTA763_0781	OTSUT76_3709	OTUT144_0252	9	15.333	0.02155	0.08556	3.97	0.00803679	0.0514264	0.156277
	gpsA	glycerol-3-phosphate dehydrogenase	OTBS_1307	OTT_1001	OTSGILL_0263	OTSKARP_1238	OTSKATO_1213	OTSTA716_1691	OTSTA763_1265	OTSUT76_3623	OTUT144_1335	9	19.278	0.0254	0.139556	5.573	0.0156806	0.0269227	0.58243
	groEL	heat shockChaperonin protein 60 kD	OTBS_0916	OTT_0258	OTSGILL_1603	OTSKARP_0552	OTSKATO_0714	OTSTA716_0845	OTSTA763_0524	OTSUT76_1125		8	25.75	0.0179382	0.082	4.571	0.00490153	0.0557578	0.0879076
	groES	heat shock chaperonin protein, 10 kD	OTBS_0917	OTT_0259	OTGILL_1601~1602	OTSKARP_0551	OTSKATO_0715	OTSTA716_0844	OTSTA763_0523	OTSUT76_1126 / 3748 (duplicated)		8	4.464	0.02049	0.116034	5.662	0.00107653	0.0582717	0.0184743
	mgtE	Magnesium transporter	OTBS_0470	OTT_0243	OTSGILL_1423	OTSKARP_1028	OTSKATO_0848	OTSTA716_0344	OTSTA763_1477	OTSUT76_0827	OTUT144_1988	9	13.722	0.01241	0.175907	14.172	0.00276464	0.0368414	0.0750417
	nusG	transcription antitermination protein	OTBS_0213	OTT_1799	OTSGILL_0978	OTSKARP_0019	OTSKATO_0393	OTSTA716_0261	OTSTA763_0180	OTSUT76_0970	OTUT144_1482	9	5.33	0.01471	0.00653	0.44393	0.00204152	0.0361498	0.0564738
	p47	periplasmic serine protease	OTBS_1837	OTT_1319	L31933	OTSKARP_0357	OTSKATO_0611	OTSTA763_0978				6	23.8	0.01889	0.05452	2.886	0.00760874	0.0526416	0.144539
	pheT	phenylalanyl-tRNA synthetase betaChain	OTBS_1140	OTT_0597	OTSGILL_0322	OTSKARP_0144	OTSKATO_0815	OTSTA716_0612	OTSTA763_0817	OTSUT76_0877	OTUT144_1153	9	43.278	0.02035	0.0536404	2.635	0.0158269	0.0316673	0.499787
	plsC	1-acyl-sn-glycerol-3-phosphate acyltransferase	OTBS_0216	OTT_1802	OTSGILL_0982	OTSKARP_0025	OTSKATO_0387	OTSTA716_0265	OTSTA763_0176	OTSUT76_0977	OTUT144_1486	9	14.571	0.01928	0.261849	13.579	0.00796742	0.069624	0.114435
	ppdK	Pyruvate,phosphate dikinase precursor	OTBS_0767	OTUT144_2036	OTSGILL_2956	OTSKARP_1229	OTSKATO_0274	OTSTA716_0370	OTSTA763_0356	OTT_0390	OTUT76_1018~1019~1020	9	54.778	0.0222	0.04834	2.177	0.0145343	0.0432693	0.335902
	proS	prolyl-tRNA synthetase	OTBS_0949	OTT_0006	OTSGILL_1462	OTSKARP_0526	OTSKATO_0659	OTSTA716_0034	OTSTA763_0274	OTSUT76_0290	OTUT144_0476	9	25.714	0.02165	0.139682	6.452	0.00998863	0.0479854	0.20816
	radA	DNA repair protein	OTBS_0406	OTT_0070	OTSGILL_0744	OTSKARP_0335	OTSKATO_0576	OTSTA716_0681	OTSTA763_0588	OTSUT76_0349	OTUT144_0587	9	24.222	0.02132	0.12711	5.962	0.00591807	0.0725045	0.0816236
	recJ	single-stranded-DNA-specific exonuclease RecJ	OTBS_0497	OTT_1427	OTSGILL_1433	OTSKARP_0801	OTSKATO_0914	OTSTA716_0598	OTSTA763_1434	OTSUT76_1635	OTUT144_0410	9	27.222	0.01993	0.04224	2.231	0.00762318	0.0486915	0.156561
	recR	recombination protein	OTBS_0217	OTT_1803	OTSGILL_0983	OTSKARP_0987	OTSKATO_0958	OTSTA716_0267	OTSTA763_0174	OTSUT76_0979	OTUT144_1487	9	9.964	0.02018	0.07766	3.853	0.00912148	0.0380938	0.239448
	rplA	50S ribosomal protein L1	OTBS_0211	OTT_1797	OTSGILL_0976	OTSKARP_0017	OTSKATO_0395	OTSTA716_0259	OTSTA763_0182	OTSUT76_0968	OTUT144_1480	9	15.722	0.02115	0.01279	0.604822	0.0161368	0.0510611	0.316029
	rplJ	50S ribosomal protein L10	OTBS_0210	OTT_1796	OTSGILL_0975	OTSKARP_0016	OTSKATO_0396	OTSTA716_0258	OTSTA763_0183	OTSUT76_0967	OTUT144_1831	9	6	0.01584	0.334362	21.108	0.00801146	0.025872	0.309658
	rplk	50S ribosomal protein L11	OTBS_0212	OTT_1798	OTSGILL_0977	OTSKARP_0018	OTSKATO_0394	OTSTA716_0260	OTSTA763_0181		OTUT144_1481	8	5.714	0.01492	0.05482	3.675	0.00626024	0.0322506	0.194113
	rplL	50S ribosomal protein L7/L12	OTBS_0209	OTT_1795	OTSGILL_0974	OTSKARP_0015	OTSKATO_0397	OTSTA716_0257	OTSTA763_0184	OTSUT76_0966	OTUT144_1830	9	3.357	0.01402	0.14683	10.47	0.00507752	0.0201372	0.252146
	rplM	50S ribosomal protein L13	OTBS_1644	OTT_0929	OTSGILL_1555	OTSKARP_0649	OTSKATO_1172	OTSTA716_0323	OTSTA763_0437	OTSUT76_1655	OTUT144_0384	9	2.067	0.01043	0.96203	92.249	0.00299225	0.00260946	1.1467
	rplQ	50S ribosomal protein L17	OTBS_0352	OTT_1069	OTSGILL_2116	OTSKARP_0390	OTSKATO_0142	OTSTA716_0110	OTSTA763_0097	OTSUT76_0076	OTUT144_0169	9	3.611	0.01672	0.83431	49.889	0.00399121	0.0255306	0.15633
	rpmA	50S ribosomal protein L27	OTBS_1919	OTT_1747	OTSGILL_0214	OTSKARP_0855	OTSKATO_0504	OTSTA716_0692	OTSTA763_0226	OTSUT76_0687	OTUT144_0876	9	4.036	0.0211	0.26916	12.754	0.0041713	0.0407316	0.102409
	rpoA	DNA-directed RNA polymerase subunit alpha	OTBS_0353	OTT_1068	OTSGILL_2115	OTSKARP_0391	OTSKATO_0141	OTSTA716_0109	OTSTA763_0096	OTSUT76_0077	OTUT144_0170	9	11.893	0.01224	0.03354	2.74	0.00542487	0.036384	0.1491
	rpoB	DNA-directed RNA polymerase beta Chain	OTBS_0208	OTT_1794	OTSGILL_0972	OTSKARP_0014	OTSKATO_0398	OTSTA716_0256	OTSTA763_0185	OTSUT76_0963~0965	OTUT144_1829	9	46.786	0.01255	0.0277	2.208	0.00351332	0.0340658	0.103133
	rpoC	DNA-directed RNA polymerase beta prime chain	OTBS_0207	OTT_1793	OTSGILL_0971	OTSKARP_0013	OTSKATO_0399	OTSTA716_0255	OTSTA763_0186	OTSUT76_0962	OTUT144_0225	9	69.389	0.01754	0.02342	1.335	0.004512	0.055887	0.0807344
	rpsB	30S ribosomal subunit protein S2	OTBS_1138	OTT_0599	OTSGILL_0324	OTSKARP_0146	OTSKATO_0813	OTSTA716_0614	OTSTA763_0819	OTSUT76_0875	OTUT144_1155	9	10.222	0.0187	0.00255	0.136367	0.00732075	0.0419596	0.174471
	rpsK	30S ribosomal subunit protein S11	OTBS_0354	OTT_1067	OTSGILL_2114	OTSKARP_0392	OTSKATO_0140	OTSTA716_0108	OTSTA763_0095	OTSUT76_0078	OTUT144_0171	9	4.286	0.0109	0.290251	26.631	0.000897872	0.034934	0.025702
	rpsT	30S ribosomal subunit protein S20	OTBS_0351	OTT_1070	OTSGILL_2117	OTSKARP_0389	OTSKATO_0143	OTSTA716_0111	OTSTA763_0098	OTSUT76_0075	OTUT144_0168	9	2.464	0.011125	1.131	101.631	0.00362689	0.0154115	0.235337
	scaA	ompA-like, putative autotransporter	OTBS_0102	OTT_1215	KM591910	OTSKARP_0947	OTSKATO_1184	OTSTA716_0436	OTSTA763_0856	OTSUT76_1314	OTUT144_1299	9	317.723	0.07127	0.126429	1.774	0.113191	0.0946995	1.19526
	scaC	ompA-like, putative autotransporter	OTBS_1686	OTT_0460	OTSGILL_0638	OTSKARP_0168	OTSKATO_0642	OTSTA716_1254	OTSTA763_1073	OTSUT76_1663		8	68.964	0.04799	0.109795	2.288	0.047276	0.064831	0.72922
	scaD	ompA-like, putative autotransporter	OTBS_1913	OTT_1741	OTSGILL_0204*	OTSKARP_0849	OTSKATO_0511	OTSTA716_0698	OTSTA763_0232	OTSUT76_0679*	OTUT144_0870_addseq	9	62.778	0.02594	0.00755	0.291024	0.0332363	0.0385338	0.862523
	scaE	ompA-like, putative autotransporter	OTBS_2126	OTT_1766	OTSGILL_1055	OTSKARP_0602	OTSKATO_0280	OTSTA716_0277	OTSTA763_0202		OTUT144_0879	8	127.036	0.06455	0.08319	1.297	0.0799543	0.0672753	1.18846
	secE	preprotein translocase subunit	OTBS_0214	OTT_1800	OTSGILL_0979	OTSKARP_0020	OTSKATO_0392	OTSTA716_0262	OTSTA763_0179	OTSUT76_0971	OTUT144_1483	9	5.4	0.04483	0.03186	0.710736	0.0103469	0.0680273	0.12639
	secG	protein-export membrane protein	OTBS_0141	OTT_1339	OTSGILL_0488	OTSKARP_0247	OTSTA716_2414		OTSTA763_1151	OTSUT76_0533	OTUT144_0562	8	5.81	0.0239141	0.300605	12.57	0.0118564	0.0456557	0.259692
	sucD	succinyl-CoA synthetase, alpha chain	OTBS_0150	OTT_1348	OTSGILL_0474	OTSKARP_0235	OTSKATO_0439		OTSTA763_1138	OTSUT76_2853	OTUT144_1016	8	12.095	0.0168	0.691742	41.183	0.00167044	0.0497167	0.0335991
	tatC	twin argininte translocase protein C	OTBS_1038	OTT_0427	OTSGILL_2530	OTSKARP_0923	OTSKATO_0990	OTSTA716_0532	OTSTA763_1256	OTSUT76_1671	OTUT144_0864	9	6.389	0.01007	0.10031	9.958	0.000817977	0.0349319	0.0234163
	tmk	thymidylate kinase	OTBS_1018	OTT_0510	OTSGILL_0836	OTSKARP_0572	OTSKATO_0048	OTSTA716_0559	OTSTA763_0646	OTSUT76_0732	OTUT144_0012	9	8.722	0.01235	0.137198	11.112	0.00578739	0.0277571	0.208501
	tolc	outer membrane efflux protein	OTBS_0400	OTUT144_0341	OTSGILL_0736~0737	OTSKARP_0327	OTSKATO_0583	OTSTA716_0674	OTSTA763_0581	OTT_0076		8	36.25	0.03214	0.158953	4.946	0.0179359	0.0796814	0.225096
	trmU	tRNA(Gln,Lys,Glu) U34 2-thiouridylasee	OTBS_2088	OTT_0805	OTSGILL_1538	OTSKARP_0055	OTSKATO_0077	OTSTA716_0286	OTSTA763_0035	OTSUT76_0169	OTUT144_0352	9	8.111	0.009739	0.008142	0.835968	0.00440172	0.0150038	0.293373
	truA	tRNA pseudouridine synthase A	OTBS_1643	OTT_0928	OTSGILL_1556	OTSKARP_0650	OTSKATO_1171	OTSTA716_0324	OTSTA763_0438	OTSUT76_1656	OTUT144_0383	9	7.214	0.01141	0.212152	18.589	0.00472532	0.0194501	0.242945
	tsf	Elongation factor EF-Ts	OTBS_1139	OTT_0598	OTSGILL_0323	OTSKARP_0145	OTSKATO_0814	OTSTA716_0613	OTSTA763_0818	OTSUT76_0876	OTUT144_1154	9	15.833	0.01987	0.02553	1.285	0.00769176	0.0637748	0.120608
	tuf	translation elongation factor EF-Tu	OTBS_0215	OTT_1801	OTSGILL_0981	OTSKARP_0022	OTSKATO_0390	OTSTA716_0264	OTSTA763_0177		OTUT144_1485	8	25.619	0.02401	0.06383	2.658	0.00233894	0.0712519	0.0328263
	tsa56	56 kDa type-specific antigen (9 genomes)	OTBS_0602	OTT_0945	DQ485289	OTSKARP_0866	OTSKATO_0895	U19905	OTSTA763_0782	OTSUT76_0943/3708	OTUT144_0253	10	139.009	0.08641	0.158792	1.838	0.117927	0.206807	0.570225
	tsa56	56 kDa type-specific antigen (206 unique sequences)										206	97.324	0.05032	0.04122	0.81188	0.200107	0.124424	0.621787
