# Supplementary material for: Diversification of Orientia tsutsugamushi genotypes by intragenic recombination and their potential expansion in endemic areas
Source: PLoS Negl Trop Dis. 2017 Mar 1;11(3):e0005408. doi: 10.1371/journal.pntd.0005408 (PMC5348041; doi:10.1371/journal.pntd.0005408)
Supplement: S8 Table — (XLS) [file pntd.0005408.s008.xls]

## Sheet: S8 Table
	S8 Table. List of identical and sub-identical sequence pairs reported in geographically distant countries.
	Pairs of country	Genotype	Matched sequences, Accession no. (Year of isolation)*
	Korea : Japan**	Karp_C	JQ898367 (2010), AF430144 (N.A.) : AB534164 (1984)
		Kawasaki	JQ898349 (2009), JQ898353 (2009), JQ898364 (2010) : AF173038 (1984)
			JQ898358 (2009), JQ898380 (2010) : AF173039 (1987), M63383 (1981)
		JG_A	GQ495611 (N.A.) : AF173033 (1979), AF173034 (1986), AF173035 (1996), AF302985 (1997), AF302990 (1997), JX235719 (1993)
	China : Taiwan	Gilliam	DQ514319 (N.A.) : GU120147 (2002)
	Korea : Taiwan	Boryong	GQ495610 (N.A.), HQ660198 (2009), HQ660199 (2009), HQ660200 (2009) : GQ332750 (2007), HQ660201 (2009), HQ660202 (2009), HQ660205 (2009), HQ660206 (2009), HQ660211 (2009), HQ660212 (2009), HQ660213 (2009), HQ660214 (2009), JQ898362 (2010), JQ898370 (2010), JQ898371 (2010), JQ898384 (2010), JQ898388 (2010), JQ898390 (2010)
	Japan : Taiwan	Kato_B	M63382 (1955), AF173040 (1990) : GU120148 (2003)
	Taiwan : Thailand	Karp_A	AY222637 (1990), AY222640 (1990), GU120158 (2007), GU120159 (2008), GU120161 (2008) : EF583448 (2002)
	Taiwan : Vietnam	Karp_A	AY222628 (1999), GQ332746 (2006) : HQ718450 (2009)
	Taiwan : Cambodia	Karp_A	AY222628 (1999), GQ332746 (2006) : HQ718432 (2009)
	Taiwan : Malaysia	Kato_B	GQ332761 (2006), AY714317(2002) : AF173050 (1993)
	Thailand : Vietnam	Karp_A	EF213080 (2004), EF213082 (2004), EF213083 (2005), EF213086 (2004) : HQ718452 (2009), HQ718454 (2009), HQ718458 (2010)
	Thailand : Cambodia	JG_C	EF213079 (2004), EF213091 (2004), EF213096 (2003) : HQ718439 (2010)
		Karp_A	EF213080 (2004), EF213082 (2004), EF213083 (2005), EF213086 (2004) : HQ718445 (2009)
			EF213090 (2005) : HQ718446 (2009)
	Cambodia : Vietnam	Karp_A	HQ718445 (2009) : HQ718452 (2009), HQ718454 (2009), HQ718458 (2010)
			HQ718422 (2008) : HQ718448 (2009), HQ718451 (2009)
	*, Bold fonts: identical sequences, regular fonts: subidentical sequences (1 or 2 nucleotide difference). N.A.: data not available
	**, The origin of sequences is matched by colors
